# Supplementary material for: Proteomic and metabolomic profiling of acupuncture for migraine reveals a correlative link via energy metabolism
Source: Front Neurosci. 2022 Sep 29;16:1013328. doi: 10.3389/fnins.2022.1013328 (PMC9557737; doi:10.3389/fnins.2022.1013328)
Supplement: Supplementary file 10 [file Table_2.XLSX]

## Sheet: Table S2
Protein.Group	H group										M group																				A group
	H1	H2	H3	H4	H5	H6	H7	H8	H9	H10	M1	M2	M3	M4	M5	M6	M7	M8	M9	M10	M11	M12	M13	M14	M15	M16	M17	M18	M19	M20	A1	A2	A3	A4	A5	A6	A7	A8	A9	A10	A11	A12	A13	A14	A15	A16	A17	A18	A19
	YS300-1.raw	YS300-2.raw	YS300-3.raw	YS300-4.raw	YS300-5.raw	YS300-6.raw	YS300-7.raw	YS300-8.raw	YS300-9.raw	YS300-10.raw	YS300-11.raw	YS300-12.raw	YS300-13.raw	YS300-14.raw	YS300-15.raw	YS300-16.raw	YS300-17.raw	YS300-18.raw	YS300-19.raw	YS300-20.raw	YS300-21.raw	YS300-22.raw	YS300-23.raw	YS300-24.raw	YS300-25.raw	YS300-26.raw	YS300-27.raw	YS300-28.raw	YS300-29.raw	YS300-30.raw	YS300-31.raw	YS300-32.raw	YS300-33.raw	YS300-34.raw	YS300-35.raw	YS300-36.raw	YS300-37.raw	YS300-38.raw	YS300-39.raw	YS300-40.raw	YS300-41.raw	YS300-42.raw	YS300-43.raw	YS300-44.raw	YS300-45.raw	YS300-46.raw	YS300-47.raw	YS300-48.raw	YS300-49.raw
A0A075B6H9	1702350	2771680	1868930	417827	1469330	1434080	968426	793544	2649830	1527920	1754370	1034140	1176710	1375480	885087	1281790	698210	2678710	3195740	2541690	1377410	2876190	634647	1243100	2106520	934720	718851	1822720	1046730	1400860	3297750	1144810	2004130	834332	803419	1207050	1658940	807039	2812610	2982540	1065470	2819380	538561	3989180	1341120	1585020	713420	1952720	1495390
A0A075B6I0	5183560	7093800	3788370	793466	1146440			3402530	6289160	3044360	3289490	2774340	1439100		209469	3023210	8337700	729592	11127600	4111520	1064340	5630050	2082990	2998240	115165	5304340	4612180		3529430	7334130	2835180	7809420	1012120		2599980	3512040	9513700	804963	8140380	4202390	2490950	7235010	5036600	941305	714658	4251250	6041900		281297
A0A075B6I1		343032	239300	13506.3		40377.4			99860.1		148464	223410	66614.6	565524	120431	487562	166069	2600630	105766	44062.9	364574	353169		441403	368263	75049.5	419262		293237	144044	257158	719177	326198	127901	114254	245540	426507	294660	528862	91127	535674	182383		106255	1444720		533931		151399
A0A075B6I4	230690		112691	188019	76567	251306	330922	702870	377949	143578	1236720	290551	406743	31601.3	358088	564347	63264.5	132342	837537		41225	310057	191056	41693.3	1753720	14928	127928	243178	917770	104578	1248440	583768	492632	746951	123506	452534	71478.4	87711.9	288531		640542	212508	482666	27674.5	296208	91704.7	142185	136519	142152
A0A075B6I9	197047	328780	162653	129238	105216	124298	150960	200489	185033	369904	281263	675108	184907	479970	131687	213440	247485	712876	508029	449662	471729	692711	248239	424857	613620	279324	210700	229812	143178	14760.4	328410	525556	106243	409166	102512	223631	227684	390834	435604	1476240	217429	872247	216032	279179	434724	265441	361821	82041.7	55525.5
A0A075B6J9	129804	195267	323770	195244	76543.4	81560.2	229771	213633	136019	124475	317390	179653	159531	63987	165969	228021	166843	250769	209697	240861	82271.4	275419	56423.1	95143.4	240150	463249	68223.7	122756	109784	150634	241648	161739	259057	80005.1	110453	220242	166446	206713	200034	177601	31829.2	291765	84250.7	62898.2	299099	481115	122980	67547.7	109687
A0A075B6J9;P01704	73147.7			10859.9	68393.4	5691.26	14273.8	420739		7010.37		7806.52	16007.4		46677.1		12044	28637.1	90912.2	98191.1	18037.4	299623	40042.1	89904.7	18656.8	12382	52865.4	61421.6	20087.4	3439.3	148395	48115.9	18709.2		48760.7	24622.2	11067.3	10593.3	39740.6	100751	10918.8	435667	96350.6	83476.7	11320.8	22671.2	51110.8	37162
A0A075B6K0	59328.9	36152.1	17066.2		221913	53383	61711.2	363796	37361	35230.8	77045.4	79099.5	72080.3	47488.9	75743.5	56985.6	27241.4	96423.6	99158.4	82416.2	105252	36042	64503.3	38103.5	17866.7	25548.2	103187	37386.9	116103	42323	67217.1	175595	30018.8	72892.1	61444.9	89905.7	43228.6	92202.4	108956	88139	138806	35839.2	132612	46669.1			23497.7	76302.2	162997
A0A075B6K0;A0A075B6K4	558629	209689	117328	130968	272665	123120	268720	185096	238495	31481.3	137317	333438	124701	82250.8	64349.2	180693	222859	53213.3	113830	252402	229847	734787	52111.1	124083	171011	553939	348133	146560	275073	609881	268552	173406	64357.2	359411	76549.1	202808	273740	41817.4	381452	189414	142546	514338	110773	280402	222437	163683	184810	146872	329466
A0A075B6K0;P01717;P01718	949596	38369.4		297853	32813.7		1210900	2279260	1502850	228948		1790250	516195	82497.3	103946	238398	42344.8	1113390	1020950	163192	512311	461399	88402.1	221085	44175.6	595240	205849	362648	103388	75287.9	1136810	471156	130857	264055	68320.3	207696	400032	210243		431972	200909	701145	182856	103220	519954	568587	118255	30877.2	68591.4
A0A075B6K2	108831		65195		55249.7					40847.5	11593.7	25217.7			20475.5		64808.4	32548.9	47994		12960.6	22450.4	66646	64266.1	20286.5	55138.5			23413.8	20978.1		31351.9		85506.6	17508.3	14549.8	27009.3	29869.7	54200.6		16780.6	66761.7		49721.4	26301.1		28926
A0A075B6K2;A0A075B6K5;P80748	227756	14136.9	1871110	45784.3	28894.1	18553.3	49232.9	179302	13284.1	37284.6		43482.1	19069.5	5386.4	1286930	86278.7	6841380	41172.9	199304	1985200		10637.5	12979800	17790.2	6178320	29380.8	28202.3	19620.9	45383.2	21746	3818930	58139.3	31921.9	15353.8	79552.6	16628.7	58418.4	22729.4	95683.5	65788.4	3171040	63092.7	502324	136288	546748	21167.6	65446.4	18057.9	80501.3
A0A075B6K4	462399	476597	285862	45002.9	259952	196721	276056	295693	241100	170323	366927	521835	345743	329948	304792	265684	194055	266107	475704	414739	224642	686144	46853.6	349445	737693	300445	306638	136880	477560	409221	408902	337836	204070	289940	235290	156449	227799	103115	323383	312582	284646	629932	73210.5	268579	675386	221952	201289	160041	453835
A0A075B6K4;P01717	1690020	1596480	1098020	878286	1928150	862968	1041020	661470	632225	1092580	1082430	1619400	1853710	1660320	1361420	1631220	2101940	493448	2069540	1256360	1053420	3643660	771878	1693470	1405570	2277980	757676	1435850	2477150	1905500	1675660	2644500	1463130	1245140	1778820	2392810	1938100	1240840	2058290	829821	1255360	2315070	1022040	893470	185042	2521160	983090	68486.9	1215210
A0A075B6K5	413354	566553	344465	392499	362033	296738	694673	627536	1017050	159307	704609	948378	303205	315742	941611	396557	294763	701503	697593	615007	455573	2892650	339966	340547	938812	1731570	743120	299344	409363	290670	559360	1102680	498865	537113	291105	685358	367838	288778	338263	875105	621920	625093	284355	566171	734287	826931	303081	144850	758890
A0A075B6K5;P80748	296336	140533	11121100	1401660	4042730	631701	979816	196729	73237.6	1128130	623645	1475490	93689.9	2708930	646117	3244980	3357930	2075610	431858	4175860	230826	965804	3836380	1814490	1187090	6702610	2318300	1540580	1423890	2563940	3338080	278071	983022	2575510	867812	1835290	1639100	3553740	2911230	8273.1	1959600	3508860	126010	2409240	411956	6699630	212195	3718800	1780980
A0A075B6K6	21836				16181.8				54844.8	272172			48661.1				27745.3	22860.3	118259	206139		165636	45708.2	54534.9	37587.1	16172.5			38458.9	76334.2	29717.6	26179.6	24403.4		40520.4	150324	72976.9		58366.3	319742	24350.2	85842.6		21308.7	36406.9	19518.1	22664.6		49310
A0A075B6P5;P01615	208496	104285	294304	141393	226918	154017	218013	113684	338654	267736	364049	278603	201632	105069	180073	177633	337521	205618	348242	384789	218713	318793	193456	169473	318429	355358	263385	199457	215681	169796	255547	160015	357857	196973	218407	344906	329277	51978.6	369712	331711	388016	158159	246554	25850.9	109300	349594	21153.5	88328.1	158125
A0A075B6Q5	755125	764182	632561	383657	548540	587024	655540	281588	1184620	434601	840092	1098570	439999	518800	628070	1224060	725835	773881	1202850	1743890	370542	1610670	296611	425005	394752	672824	503990	478755	223949	700637	479117	879331	1174450	297982	589373	1131350	619820	1015860	1005120	1013930	283834	521833	353984	585578	653130	596923	488378	334692	442173
A0A075B6R2			11798.9				30531.9	77244.4	26516.3			4976.07	10150.6		25963.8	100565	29500.8			45174.4	25472.9	151427	23913.3	30423	66970		33118.9	28997		70790.5	39696.5		44531		40097	36459.4	20176.8			96956.8	32373.7	142068	49361.1	21655.3	135908		35041.6	12756.4
A0A075B6R2;A0A087WSY4				15057.7	59502.1									4202.32			9274.38		31036.8		36703.9	22631.4														23468.6								8630.6		7810.3	96952.6
A0A075B6R2;A0A087WSY4;P01824;P01825;P06331;P0DP07;P0DP08	1822730	1020760	650035	1187820	369411	1053820	589831	251801	662024	408373	606567	1052780	754097	380428	796036	189520	900648	1066540	2348580	4955650	219871	1675070	542831	1278730	1822970	1321370	1055850	292934	1457560	935086	707102	1847700	512941	1286050	1112990	783993	1298370	1957110	2790090	1075850	1037940	2622250	997032	1913670	494828	2330590	796443	302135	891043
A0A075B6S2	28463.6		47952.6			14573.2	89920.9		214972	37050.9	46871.7	106653	88566.2			134544	32466.3	54644.5	230885	23268.1	20562.5	113103	53582.2				43972.1		42724.2	44735.8	29979.8	84887.5	91945.1			114540	41923.1	33558.7	172563	29857.6	42136.3	151734	53572.8				62471.9		24425.9
A0A075B6S2;A2NJV5	322890	176429	81785.1	161937	341860	63326.7	148864	25150.1	226500	139567	233503	171395	105959	466226	226911	70507.3	72307.3	142289	230234	476633	64158.3	66035.6	259967	135384	531094	178531	392860	170034	243628	40953.9	549441	337841	94510.1	118284	100138	53692.5	54161.6	458398	61915.3	189533	91194	428360	278987	577404	301687	298502	55784	131061	219853
A0A075B6S5	199589	153983	152618	128531	182391	108905	188937	189399	218583	280839	164991	125098	174820	81431.4	146287	113199	89279.7	194132	158869	234784	138535	103476	90545	127104	141110	287941	109991	115877	133778	143325	137630	128648	136540	98277.3	171364	106160	137896	193048	109894	152455	94345.5	281803	81730	105504	88475.5	243951	124594	72208.9	136331
A0A075B6S5;A0A0C4DH67	1786640	398016	2080800	1477420	462874	664139	1130490	2149970	419432	521951	1705420	4505380	968213	6276060	3006320	3252370	661951	2806490	4327710	4289390	1744430	825910	953801	1559910		904827	2357980	1438240	721093	1644780	701628	4026900	3129580	1405840	2833740	1218750	2200150	802790	4571950	3579740	2354220	3651430	573821	407040	686355	2127210	8028460	1961220	1876140
A0A075B6S6	82339.6	58360.8	179697	29786.3	94454.3	78376.3	227451	44268.1	283755	194184	107497	179797	345694	41733.7	55659.5	192338	101860	129224	381584	249803	114013	309744	90102.8	47857.8	47546.3	490357	180143	226209	168377	175032	137075	289801	125825	29895.1	34100	154311	143926	130312	314749	306877	162893	321202	77270.9	47577.7	53424.6	416467	78477.2	161151	100806
A0A075B6S9;P0DSN7	359628	54817.9	140322		253684	177837	385773	136298				172986	65414.4	71540.8	197010	349068	242553	67388.9	22059.8	63411.6	219519	276727	344552	219640	219039	302946	58286.1	281203	107816	97215	129442	99488.8	301728	22137	265920	458338	344539	164086	142573	380802	99075.7	218627	383387	131110	162875	246705	109586		128108
A0A087WSX0	158334	56745.6	59366.3	81204	64584.9	33769.9	52260.3	66858	81013.2	254130	44932.7	85099.9		82935.3	87466.3		261865	269340	107067	271453	126540	78631.5	79003.2	98892.8	36905.7	165698	99235.6		26227.2	83097.5	136491	49019.1	63157.1	109616	76809.5	52143.8	320962	177632	55977.7	126642	271986	104218		211433	43618.4	324243	52223.7	14064.5	61569.8
A0A087WSX0;A0A0G2JS06		13118			7963.06	10884.5	14155.2		21514.2	83197.1	6147.95	19237.7		11008	18475.4	5875.85	11035.4	16523	10129.9	23575.3		2998.36	8933.3	10695.9	6603.17	6240.7	10134.2	5237.09	19296.5	40732.6	34211	31361.8	13015.8	11648.5	5280.46	14899.7	18398.6	45251.2	35587.7	24212.1		24115.3	9313.97	21067	20283	11004.7	11011.5
A0A087WSY4			26152.8	104563	5374.12		12201.4		11625.6	12584.7		10743.9	7695.81			7343.85	11638		69228.1		18971.7	12990.6	14713.1				19395.6	10365.4		9000.11	8507.94	9476.41	9725.27			11640.5	5919.64		38908.8	46661.7	12656.5	16378.5					18791.9
A0A087WSY6	1526190	675217	563585	1318430	1059520	816663	1356160	2432870	722240	1047420	630868	1388100	1020490	936916	813278	1522720	1330390	1091480	1407670	1237720	1331690	1749760	630242	1785740	1124480	2099580	849229	1544380	811357	694057	615707	1477790	1125250	755068	682986	962817	860828	510500	1539840	1647330	1013490	2047690	461067	751746	1128130	2447070	627815	1026300	769040
A0A087WSZ0	639127	1577760	464813	320443	494278	554572	333672	583049	438143	712507	343281	730139	376624	653607	632989	786342	506610	570122	396294	515272	264051	1137410	297374	688816	660958	867983	307796	394847	639402	1054180	284833	660801	409741	489536	994329	465874	518350	430422	783442	710586	617960	442531	223681	344151	458961	281353	323605	265535	624943
A0A087WW87;P01614	106571	113638	108906	40103.2	201899	40568.5	133323	16934.4	41343.2	62965.4	100707	68543.4	44379.1	59157.1	29565.9	62254.1	44198.5	44512.7	127588	171985	59167.4	122905	80678	74194.7	114372	112138	108835	88683.2	169774	55451.3	109449	183148	65226	119942	40845.1	89419.8	65082.1	49779.4	131787	154241	22923.6	145744	70754.6	53931.5	147495	106434	61274.8	47284	150324
A0A0A0MRZ8	201969	138298	114961	102153	36580.7	168410	291966	145061	41418	112147	125631	310892	178020	25902.6	111474	41389.5	59803.6	151108	197536	92988	122849	22647.5	85000.5	17125.2	88346.7	133159	140548	119176	144298	69534.8	98776.1	95179	57174.8	89046.4	49023.4	84218.3	202800	135295	38397.8	106013	104555	85043.1		49418.9			42191.8	34133.7	42144.6
A0A0A0MRZ8;P04433	44437300	56464100	38092400	37177600	58999100	35791900	68211600	59335700	30723200	41982500	43711000	95389700	36107100	31070900	42288000	33064900	37881000	37132000	99935700	70036800	49258200	49204200	36112200	43755700	81314000	93759300	58977900	40160000	51548700	39688000	39167600	80999600	39917200	31111800	41279200	45766500	47208300	45291300	61284000	41835300	53155600	57322700	31602100	40742000	61301000	94716500	39442200	27505800	40218300
A0A0A0MRZ9						7846.42							8857.88		13620.6				42644.7					21941.1		5585.15	19593.4	30086									9490.71	5096.34	25309.4	27134.9					18821.1				15314.5
A0A0A0MS14	290743	477030	230131	317949	427148	299735	150571	203206	209090	126404	247115	139159	143221	123029	281852	163863	286025	164978	212585	162364	342918	806710	222282	366555	214120	278231	135406	306040	288433	218497	204060	271675	92310.4	72741.6	161299	343597	304114	129220	150346	133344	161784	251888	301125	364242	194634	263806	130505	154294	218187
A0A0A0MS15	5383980	5221400	5702070	2304630	3135370	1614710	3737430	2135470	1997160	3688830	2835590	4916880	2993770	3270620	2993640	1519970	3179340	3911870	2593460	7686240	1426430	3586400	2042640	2156420	4456700	5730500	2723380	3589360	3141170	2637120	3386620	2995440	3622070	4589870	3911030	4341080	3944110	4512500	4542150	5757730	3561160	4731940	3079000	2566600	5544620	5001770	3687180	1068560	1994720
A0A0A0MS15;A0A0B4J1V6	2212710	523467	1226900	1133620	736637	744487	863533	2056020	937209	1889550	949292	1276140	1388910	885074	1283140	1454310	1260610	734734	1438690	2689660	4580880	1332940	2041840	1163480	480243	1310080	491548	2192270	1021920	1661290	1402190	2004400	908934	651133	851653	612395	429133	1350550	4939900	1161580	868311	1784190	1222120	1177190	2313680	959239	1490280	598666	1188990
A0A0A0MT36	1516800	700263	762071	566045	872004	1205450	52759	480472	209420	490888	396006	108483	298591	800657	133104	93315.3	455905	1739800	175758	618437	111898	911984	254330	2895150	3356800	985050	269545	303035	80693.8	209985	218870	639293	296577	1305150	1039510	141031	1162510	833658	159548	229218	22590.4	1292300	502747	55836.9	1212550	759963	383436	356640	60476.8
A0A0B4J1U3	475232	740183	243771	125752	82226.8	89192.8	174268	107395	187364	187575	130818	279721	130260	205661	155665	1433540	159434	123000	173977	97232.8	163266	656395	327755	245275	125997	304106	106068	178682	128877	147649	127547	160131	231803	151049	91143.7	396203	79802	64595.6	156265	103390	260816	564460	425585	222834	220098	408963	189341	250726	215476
A0A0B4J1U7	1630050	434632	479767	571773	881951	188581	957860	462895	815434	549707	570500	612612	695038	384211	400114	1132050	154621	635571	1814330	1206080	319463	895357	668700	497343	1791850	805987	809511	716250	820391	593618	928028	1027590	1058650	224508	922378	812361	549538	801106	1329490	1512440	304474	990106	626384	1366370	1159660	877313	617804	201033	1162150
A0A0B4J1V0	1317430	535262	824206	1131460	1129560	714026	838500	568234	1213490	892683	758403	1352840	1064330	372339	997359	1215110	910938	1088300	1361730	1061530	463785	760259	486449	721206	347358	835119	504765	814888	567915	922524	828660	967037	1347090	567973	637240	1608710	649917	888799	1256590	1128060	661802	499450	564219	831419	466837	1179540	380031	470027	455065
A0A0B4J1V1	25671.7	39122.9	77987.1	55174.8	51240.6	98260.2	93076.2	87733.4	23872.9	36254.6	63175.6	87221.1	34995.8	18389.9	74439.6	28889.6	63252.7	62651.4	141657	59282	43493.4	58808.9	54266.2	58173.4	86483.4	50001.2	48935.8	63403.5	45498.7	46579.4	55016.2	205842	32854.1	65710.4	48830.8	28498.3	85661.4	32901.2	65734.6	39893.1	32525.3	31349.7	47941	28383.8	77726.2	108562	32432.6	39955.2	18987.9
A0A0B4J1V1;A0A0B4J1X5;A0A0J9YVY3;P01762;P01763;P01767;P01772;P01780	42193300	36640400	13970800	13628700	7078520	7849130	16636500	31464000	16077800	916678	26651200	7178410	14081700	58728700	34918000	12307100	15091300	34730100	40150700	2466520	825529	5316090	5563410	8895380	19614200	8218980	11866400	2163100	11234300	7389870	16465400	14633400	14639100	1102260	7160750	2604870	51393400	26444700	19043100	37733300	7843850	26962800	15303000	10149800	13305000	13460600	14776700	8213770	5750420
A0A0B4J1V1;A0A0B4J1X8;A0A0C4DH32;P01762;P01763;P01766;P01780;P01782	5245910	11363200	8877640	1216320	2780270	3438560	5942910	2619220	9712450	2279570	8074550	5013960	2072950	741904	9745050	5266470	6244160	2688370	10729800	12317900	8132430	3720710	3808280	8430250	2326580	8191610	1144180	714004	3389480	1547670	5806220	6915370	9958990	3035640	8641870	2749420	3543310	2297290	3417250	2253520	5212130	15121200	3787080	9573130	2404610	7549000	3192970	3463830	3573680
A0A0B4J1V1;P01762;P01763;P01780					25156.2	78088.4	47288.5	20488.5	13965.1			15950.2					19351.6	25413.4	42380.4				14971.9						28352.9	12538.4		20611.3			19575.2			15793.4					18346.8	34125.1		104421	78565.2		13989.9
A0A0B4J1V2	320349	642677	339612	784645	313499	515180		964779	365967	342967	321489	811642	341309	265694	509930	870686	739764	579287	755717	1101040	729659	1280850	504923	595972	572107	1176200	369307	604344	1076080	1063330	808411	1195910	637046	568900	611308	529078	1247850	495206	895974	940951	743678	1499620	700044	1118150	413390	1315020	921733	174419	909453
A0A0B4J1V6	115676	283177	110676	135614	144456	119131	207169	185484	277271	123930	284169	357599	183691		391253	285981	333865	157106	356168	594837	184142	294086	62396.7	135347	462576	301111	266122	107201	175658	386695	222130	343252	139636	152840	347114	229588	237193	168158	366094	372148	162151	236013	142855	78285.2	289815	365764	200777	128576	190760
A0A0B4J1V7			7200.98			44647.5	52441.2	18824.3	40202.3			25767.5		21775.5	38246.2	9481.13			17627.8	52989.5	11658.4		14290.9	28040	21536.8		26461.6	20488.1	8706.05	18190.3		24368.8			16900.2	71886.5			30042.9	44716.3		26520.9	39456.5			64977.4	19287.5
A0A0B4J1X5	1296380	628948	1969100	1282510	1349160	1123440	1392930	1465110	1053330	1299460	1770990	1903910	2430860	950974	278241	1581980	1617870	1496310	2316680	3573100	1377900	2108890	1454760	2562790	2571320	2521190	1705810	1913210	1586360	1789080	2047310	3169430	2894800	1930690	1031310	2554900	2030040	1994410	1519840	2922570	1203480	3588040	1188170	2001300	2752590	2863130	1996290	1496860	901269
A0A0B4J1X5;P01764;P01767;P01772	1927910	522448	6519530	2722030	2289470	3970980	4190880	1763810	6440270	5252540	5082080	9084390	4193620	3484700	5698550	8742890	4364210	5604420	4316990	6644400	2066450	10491000	1631500	3685590	2065840	4321640	3256810	3725750	2489590	5729670	4761920	6215590	5961460	4287570	2941100	5031520	2273510	3560860	6126900	8710220	3777040	11750100	5059840	3455110	3794410	4055580	3213850	2282090	4282960
A0A0B4J1X8	1032020	778379	788593	649112	508700	615939	189047	1806850	851299	265768	380406	321912	580176	825239	544008	533195	255063	870452	1256640	678817	460477	1269210	570184	192933	769145	1803820	369934	718324	567701	452204	267385	542944	476880	1056650	335858	1472340	295183	422578	1172360	368827	577867	593875	421000	190778	1064930	797579	412063	114728	642179
A0A0B4J1Y8	257711	150633	52371.1	78214	494297	138093	125554		468445	101650	100461	147089	132167	136205	163250	236489	286128	311156	730129	406617	74406.6	188097	117115	247863	115871	172673	321806	150846	302675	285116	109100	330714	157896	222793	118610	338353	238842	185164	451757	327697	63096.3	174762	81297.9	388504	302935	230074	270840	272136	335203
A0A0B4J1Y9	990676	865605	1295750	819182	1219870	922877	1184840	1202830	1837070	1059950	661639	1564700	669378	623313	719802	556253	1133910	1039600	505796	896364	641679	959031	441971	871999	980951	1305820	575695	714560	683247	894508	963547	1087980	308109	439680	677414	729445	673003	1709490	939814	820111	847356	983104	732921	803521	1043920	945749	819899	653474	454537
A0A0B4J2D9;P0DP09	155234	69374.5	213290	81262.3	144104	71981.4	126358	83115.1	97899	96601.3	108935	62617.6		62394.6	133263	47453.8	44314.5	95011.5		67530.3	45781	215206	66965.7	84534.6	156243	101878	101482			47510.4		108574	114887	59130.3	68651		65331.3	103859	62642.9	114561	82760.9	201679	56153.4	116794	95580.6	121593	91540	43671.3	42793.9
A0A0B4J2H0;A0A0C4DH29;P01742;P01743;P0DP01	21149000	5630820	15077600	13558900	2566350	3254430	4905470	7255000	3560120	1277960	2131360	2656900	6920540	4231430	10638700	4471840	4685760	2868060	3524660	3174900	976644	936709	10586100	11736900	12963600	1602550	11387800	2547110	3584490	2805430	2358370	5683780	6576760	690835	14587800	2729520	2692070	2045590	4551750	8173660	2696670	8163500	6006550	6593810	5045330	3671630	4814210	1935930	2109570
A0A0B4J2H0;P01742	231211		58581.8	125832	365241	32731.4	311923	78441.4	15896.5	172302	165157	478812	31147.8	164884	61852.7	57089.3	15745.6	19038.5	224753	92296.7	87440.7	50182.8	32534.8	10852.5	583996	349152	63183.8	12861.9	47845.3	337750	276776	490958	97732.9	27578.2	315205	170163	53419.8	37892.8	540512	53615.9	56560.4	305472	257420	75507.6	43529.8	418381	120767	166993	717926
A0A0C4DH24	177077	194882	199365	127766	107170	103857	386909	304952	411778	419945	398082	299286	508825	177320	182896	478434	245461	303685	248818	539570	140057	771139	381551	605142	672582	569389	397989	279124	145979	178864	313303	310892	220355	311320	122661	453881	376112	197679	354072	268254	152489	711912	173522	305384	573291	284498	140159	489016	237848
A0A0C4DH25										701448	672352	743908	993563			842516	1514370		3396840	1452300	988007	882296		651629	2578740	1610780		935795		990827		1227310	621468				757433		1214550	976660	670585			1085700	1235960	617036		1723270	1236240
A0A0C4DH25;P01619	1202890			6365360	6974540		11073100		6616060			4734390	3034140		6487370		9548650	6999630	1866870		6760810	14548000	9343470	6306340		13317600		8505190		1386660	10030400	18989400	1738750	6147000	6897850	3854610	5614670	7446840			4956480	45904200		2243430	9066760		4018090
A0A0C4DH29	411668	391776	268593	414928	129176	669829	676095	782781	188798		120324	934571	176491		181429	219435	418947		1023630	379240	456719	704446	339148	356002	1104360	957199	247559	334738	450592	267282	595359	1468200	631200	32795.7	245331	519776	354993	7237.21	1476820	644356	408131	155835	449696	948682	586069	683775	145830	196251	548765
A0A0C4DH30	117858	142808	41878	73791.9	132645		91780.2	81193.1	89676.4	37740.4		97739.3	109292	61851.2	91965.9	113759	102111	34817.6		135776		107687	32334.9	117143	23866.4		21199.3	44204.1		42107.4	75565.3		133252	21514.1	49001	123425		71455.6	22386.7	57326.7		118445		22649.2	28559.7	112637	93616.6		18850.2
A0A0C4DH31	716683	740109	953504	341613	433127	518359	677241	676945	295877	710359	301103	469350	644553	331717	636652	1517040	334586	424015	1386120	941478	669167	1923040	299617	226800	970138	844196	449666	666031	486580	343536	400467	646212	407529	204788	432437	537769	560381	551730	997770	1237710	532143	959883	415035	469163	733460	557519	535948	248583	446257
A0A0C4DH31;P23083		3112620		3277200	712280	1093950	814799		1251380	1091350		1813980	1792330	916667	2050220	142960	2452470		263568	912555	34908.1	109173	785054	2779090		969497		860558		152609	991712	695917	1766800	1115340	2063410		161398		2160880		148014		1134730		1349810		527630	351084	513322
A0A0C4DH32	148990	489255	96359.3	46544.4		258451	28536.2	18735.7	32249.9	25985.1	9986.46	174188	205825	31793.8	100920	205879	98447	365811	112090	75454.2	444000	202376	56222.2	42462.9	126715	56832.2	77248.9	151200	127841	76634.9	62055.9	272525	74031.6	168953	127123	142141	142321	51528.3	54826	119627	146471	213772	89667.9	74366	98314.3	37404.6	34938.8	64003.2	197407
A0A0C4DH33	82751.1	116408	227733	145425	50693.4	310156	180339	226352	155160	125216	146336	128901	95434.8	105491	107798	88047.3	140747	72528.8	145235	98003.2	73347.9	457170	178604	187929	281170	166679	105489	48971.3	140560	79123.2	179645	90335.7	57299.3	109293	74349	105513	128517	73333.6	212138	101043	60178.5	174121	144974	162266	259635	63512.9	72790.7	110767	85452
A0A0C4DH34	384577	364328	233627	200070	205737	137031	260932	264972	324893	265742	267317	192877	281203	369344	372584	148258	630258	415140	413385	953702	198067	560441	264504	411743	428959	409887	308022	163447	428099	109583	764209	119849	195204	420588	640793	245244	479274	814797	480782	684274	312650	370387	193380	481709	120187	368845	207134	72218.6	243109
A0A0C4DH35	2705750	2335840	1101550	1048900	1082560	1350790	1167360	3641850	2304450	2414260	1021030	2949590	1381720	1353510	2516570	2516190	2164810	1707650	1103930	5265810	2099080	1353520	989018	1357380	1678540	1614900	444918	1639240	1955890	518428	1133910	1887400	1541530	1171040	436109	691780	1358510	2020190	216518	4915040	1554030	2291650	1042610	2305040	781050	2610650	494983	435102	2148190
A0A0C4DH36	487187	485678	620004	317057	598051	329562	514325	396644	838608	864551	394588	398594	649356	381155	650515	353057	603971	303805	593346	522661	254518	409686	238737	312785	299219	399554	402545	542283	367181	274113	394361	524784	344795	439349	160888	197640	471742	222024	505205	692316	584929	653527	138892	360285	328664	342155	303195	360140	251977
A0A0C4DH38	423046	572611	668718	358882	172675	244797	277561	299673	178412	374208	215046	509152	330375	221822	184311	330857	479765	701227	380810	372933	229881	501271	336083	275281	502415	623398	358034	365144	289219	428350	423761	522820	649903	285523	220930	394455	501798	331424	308663	298254	246434	544963	377459	287948	539546	775406	470288	364159	572172
A0A0C4DH38;A0A0J9YXX1	4730540	1475690	2457350	5292870	1153800	1621710	1796130	1632080	692075	367978	1139920	1365590	2138790	766745	624612	1924240	2098470	1216210	2840730	1026630	797195	2960800	1391800	967532	393298	4886940	1361340	1703770	1446260	1998320	1696750	1979270	2124300	1391840	1047500	2020000	3811500	1447390	2964360	575512	1445720	2203670	514112	954069	1636920	8429930		1635650	1397950
A0A0C4DH43		2187060	2394830	621290						1584400	1676510		2405200					1596660		2118580		1912850			2689930	1761890					1698950		1514860			1289940			841397	2254500		1881450			2369370	2360870
A0A0C4DH43;P01814		298501	142125	115174	88722.3	89875.1	151251		256172	222649	399934	287618	268938	134177	136171	286715	70843.5	137221	214103	328100	152053	695102	179619	118004	356952	984217	154838	159771	223407	197659	301200	171080	144646	90237.2	52182.7	162604	104380		252488	493618	472278	342929	106857	112588	301499	859378	125221	57159.1	215281
A0A0C4DH67	90752.4	118352	119978	147111	196063	266703	215729	122627	198013	133938	113906	313739	155128	77794.5	251715	378025	235511	249452	207600	281642	178883	103372	82624.8	156779	483639	113538	76312.2	162942	151781	48958.7	124710	121731	254790	193554	137665	118705	99196.6	102518	349740	223338	142391	262048	88784.8	92187.3	237071	213750	123071	111787	279513
A0A0C4DH68	1977680	999982	1574250	799940	1802500	558701	1935850	1160060	1848370	3339240	610984	1714120	3695140	771655	496924	1774540	950539	2292030	3017670	3150920	1174820	2259800	832976	1018610	666438	1709960	1221240	664556	1089130	1426390	2254940	550405	1470770	565076	678495	2198640	1124060	1359350	4563220	3500410	1670560	2258540	345586	937138	845800	1453460	593406	809071	2544150
A0A0C4DH72	161033	51594.5	159723	134258	230976	193045	153678	302578	189235	58226	204033	421787	430929	64775.9	85137.2	242895	290530	263544	170982	444084	124651	547129	329865	191016	210319	383265	234884	325665	74610.1	137533	259959	308949	491466	241528	78228.6	74160.1	518156	483327	285716	167162	348887	304390	210598	106703	1656630	112682	101650	1140520	276875
A0A0C4DH72;P01599	106325		39903.6	165528	165464		1037270	51966.9	47521.2	86336.3	1070080	637700	922621	65169.2	42779.8	1589280	1827.11	12502.9	330574	24856.4	29098.2	3795960	9183.52	1153400	388626	426956	26783.7	87659.2	14950.3	3871.64	22565.4	60089.7	162749	11974.3	4567.48	34270.9	25844.4	101001	39625.9	183228	266469	314173	153146	4435.02	214965	1052900	692770	387578	1413430
A0A0C4DH73;P01611		140232	99244.2	69408.1	119193	295798		147318	188663	68999.5	65820.1	187703	73338.6	97623.1	26524.1	132203	78310.3	180393	119789	274284	161394	67027.3	103960	268113	283487	136584	213663	163966	121821	59798.3	182055	139565	112456	92283.6	37919.4	275295	237391	137058	76080.5	101791	93566.7	75600.9	220787	128772	105866	513883	154386	348113	149970
A0A0G2JMI3	40884.6	11132.8		18105.1	30239.6		13964.6	21273.5			23248.9			2847.13					37311.3					22198.8	45753.5		32699.2							12633.8	6475.24									36487.4				12448.9
A0A0G2JS06	423755	438530	153646	190048	277329	125969	196614	263136	108564	978633	253507	746770	253802	173094	538170	404206	983215	1026290	902572	880513	106602	500308	387042	355807	290512	279524	262100	193166	701096	341109	279181	881153	485783	363124	552294	362078	1108910	906822	1023180	1094810	132420	660827	423438	466219	30432.9	177858	280581	94078.6	707048
A0A0J9YVY3	703284			45676.7	96665.4	358766	83769.9	63651.8	45425.2			293933				44987.9			104464	111914	438679	90427.9	23301.7	63426.3	168000	41327.2	99968.5			86063.5		49597.1			102441	46604.9				180029	145723	86746.5		304219	247587	1464090			352109
A0A0J9YX35	1206440	2049350	2112170	1900490	2903740	1850530	3183310	2008160	3632780	3169080	4096200	3418710	2891670	1638720	1935920	2309700	2812010	2170930	2723140	1509080	1073620	2245890	1250250	1884300	2487380	3847500	1610260	1629070	1872540	2518310	2477380	2316690	2124920	1439010	1833620	1561600	2172550	2148630	2405900	1368850	1230360	3522630	1186350	1717270	1323800	3322800	1160190	1104870	1729310
A0A0J9YXX1				156410	188650			247557	192252	377873	285736		206799			256171	218126	172901	141702							529659		411412		333192	1093530		214556			167138	409054	160947	155004							275115		130948
A0FGR8															21739.5		31242.6	21641.8					16037						17840						30581.1	32735.6						19203.3		26042.9			29907.9	14762.9	9836.94
A0M8Q6	254522	558799	491143	186903	166977	122894	79466.2	239092	289209	123772	233427	136138	476353	19075.7	155840	143436	77657.1	105370	189875	99509.3	285244	221571	100482	114288	179641	276186	176364	175118	128288	55102.1	193103	139631	350760	78346.6	202132	64336.9	216491	393839	44728.9	535069	197731	618929	69963.5	273715	69992.3	377813	189103	134351	57703.9
A0M8Q6;B9A064;P0DOY3	1074950	792784	861375	728792	535443	471318	446196	491117	946079	1542150	2794540	1098720	976982	607282	982302	1388140	662918	5455750	856627	1093220	644951	1227380	700996	932216	1246580	1302430	481793	17813700	718657	682851	966843	820802	1648050	599775	873175	434641	944680	706879	3982190	2613770	2027430	2451170	1007060	27615300	721109	1101830	775729	406274	774305
A0M8Q6;P0DOY3	175761000	276022000	310412000	160070000	185048000	111322000	184875000	168732000	125892000	116145000	91489600	196158000	162831000	159208000	144660000	142516000	159710000	124864000	262853000	169233000	65541900	298580000	103433000	157577000	151225000	254675000	202929000	103680000	163874000	148114000	142390000	117273000	132745000	191085000	115915000	132341000	151218000	145118000	139805000	178585000	87056400	154829000	206759000	121599000	198240000	321023000	97552100	101108000	135102000
A1L4H1	10259.6			14464.8				4195.69							4947.95																				8331.31				23582
A2NJV5	284585	185628	417157	278890	376966	183517		577014		195277	245417	186495		238523	340401		352279	320976		406402		655199	181006	388530	583325	267903	247501	293766	156496		234275	268433		358721	261712		232522	335235		328108		654382	267337	295085	843432	202115	183421	361808	183874
A6NHG4;P30046												15139.8	6842.24	10968.8	7500.8	18921.8	8782.33	13634.1	13315.6	11415.6	14882.2	12506.6	16528.8		12484.2	14645.3	12291.4	18062.3	12853.6	9306.12	11251.6	16143.6		12726.8	6087.79	13699.5	4440.45	13556.1	14726	14407.1	12371.7	14508.2	14769.3	14696.1	11538.7	9727.11	7124.25	5478.04	14562.1
A6NHL2;P68366;Q9BQE3			64432	14922.7	192526	80855.6	38614.3	201810	35181.7	53731.6	437340	549677	183132	248330	761390	537897	394758	377874	223389	428145	425890	278008	412650	365011	162356	84504.2	288832	251000	387666	247075	181285	249401		463824	378305	190706	229027	270087	283437	77027.7	265094	99021.6	124858	173011	131366	42756.3	161667	483882	576154
A6NHL2;P68366;Q9BQE3;Q9NY65							42254.7	28276.4	24424			527226	282985		155600	380155	188982	139120	107648		920039	285629	113703	262722	132360	138843		216248	418780	57077.4		94973.6		346622	583512	65625.5	360089	454039	81768.3	10668.7	759161	74303.7	340203	57009.5	224957	99112.4	170415	330530	271983
A6NMY6															10808.8		8647.74												4146.41					13054	9924.67
B1AJZ9						434464			796714			43536.9													77625.4	10331.7		31402			12880.8				71626.9	44432.4										38693.3		29106
B9A064	36792300	31809000	44088600	41221000	34853000	27643000	44936400	38990400	44909300	27483100	32752000	37218700	32310900	26755000	26854800	57958000	45883500	58271800	35170700	36752300	26629000	65354200	26071000	37932100	37218400	62254200	31849900	21015700	37366100	37532400	40862600	25897000	28021400	20052500	27194400	57347700	40482200	47942300	28563800	42073800	28582000	89717400	44087100	43519500	37537600	59664100	30767500	17392600	27676500
B9A064;P0DOY3	89053300	116596000	98611700	76302300	70158200	60313800	125311000	116676000	134763000	61317100	76770900	74347800	101530000	53590100	64673900	51768500	83820000	54684800	50838600	77109700	21383200	81740000	48312200	57574400	73578700	35563200	71488600	41106200	42587800	50565000	80355100	54428900	41105400	52525200	58306400	46714800	78800000	78129300	52875600	67991700	42750900	94780600	48845900	99109400	91249200	101456000	73907100	42552600	53411300
O00139					6944.63			22821.1			24922.3		26154.3		29724.9	30241.9	22873.3	17896.8		15512.7	24573.6	26603.6	31871.3	23927.1	15277.4	19178.4		12529.5	27099.4	12115.6	22854.7	21023.5		26525.3	18132.2	25745.2	18348.2	35822	14899.7		20081.3	40299.7	23153.4	24297.3	15881		22159.1	39480.5	24281.6
O00151	22831.3		136626	85589.5	110608	65615.5	75229.6	220796	77271.2	48287.3	424043	448311	218654	436358	526194	533035	389349	244515	345689	375976	370426	535438	647568	429599	370737	283715	231545	447090	395536	277562	338688	307392		519753	561270	421648	404646	498215	259127	166034	350899	401564	460563	380431	387374	201704	236657	499645	591044
O00161			23808.4	17488.2	28013.4		8327.28	14768	23834.8		46984.3	18866.5	38782.9	40664.8	56556.3	35853.2	41333.3	45806.9	20053	57261	31508.9	42560.2	37165	67997.8	22799.2		21054.9	40924.1	37877.9	24245.9	45108.3	46605.4		43536.4	74374.9	66591.9	36597.6	61219.6	14447.2	36673.1	35613	33738.2	41095.9	26806.8	39391.5	25551.9	52209.7	55390.4	22783.4
O00187	86575.3	97382.1	93387.8	85315.4	140359	122484	72601.6	96181.5	111529	80293	69859	81601.3	114229	119211	127100	81664.1	68011.6	82488.5	131769	79356.3	75586.1	69027.3	80118.4	100015	98813.6	100213	93625.3	105503	93804.8	129963	91764.4	116605	83492.2	99930.6	121064	83185.1	77380.7	73294.1	105414	132327	117437	64888.3	91595.9	131734	80846.9	127341	83830.9	121067	92658.6
O00194			39318.9	45318.2	59519.6	28827	44003.6	90028.8	49980	30368.8	203401	139917	107011	80722.8	442050	175507	119699	152203	102833	152143	293415	197318	372038	78016.3	77585.7	72604	53976.6	35365.3	132459	100412	70244	142383		102815	229650	149108	40404.4	79341.3	139005	36522.7	101679	194610	234247	116073	76254	50352.5	178310	152614	135387
O00233																4555.96					11385			9406.81						12379.7												7984.91		6037.45
O00264															103065	19451.7	4602.57	24685.4				6203.84												35792.5		39213.3						14446.4	12390.7	17618.8			9035.16	21752.8
O00299			139612	79825.7	260616	119601	72767.1	200696	106724	72590.6	265024	188255	218229	347243	298246	320273	207793	301261	284016	259487	272046	251544	287849	240204	265255	325277	259010	235741	279454	247083	219501	274556		453878	339190	250831	308807	220043	219481	298562	320812	255052	311845	280574	310051	193398	227561	232280	417056
O00391	143262	166397	88387.1	93513.4	154242	124533	145302	102153	100364	137732	145167	124049	106312	144606	89485.8	102289	110800	100259	93807.6	161504	108617	130561	72635.6	97817	126640	143411	130115	98094.1	128680	136377	138143	119978	92657.3	200641	127503	104999	106944	148757	151323	153056	132378	162906	87797.1	124883	124855	100663	109574	83467	98070.4
O00429					14774.9		9892.18	21598.3	13865.7		23817.3	26813	27848.4	30208.6	35159.7	39806.9	15868.5	20690.2	30731.5	21497.1	27870.5	32221.1	37914.9	33380.3	23681.8	26903.1	25399.4	27478.5	36679.7	22245.4	20513.8	22158.1		33554.9	29994.5	33823.9	18148.6	35925.6	20885.7	15627.6	31317	20418.3	42934.6	37673.2	28841.9	20840.2	29389.3	25345.9	44992.2
O00483													11563.9				16674.4																	9360.78														32324
O00533	62293.1	57764.4	52349	38308.5	54236.9	53558	48123	56914.2	63518.3	47418	53871	59646.4	46841.8	51519.5	41697.6	46413.7	39557.3	49284.7	42116.1	53257.8	66994.8	130116	43243.2	55970.8	78719.4	79065.1	38638.6	63384.1	60398	47921.1	66688.9	50607.4	52479.3	39209.5	45626.9	43139.6	37951	52333.2	47087.5	41879.3	56780	86489.1	58685.8	64641.6	40401.7	54988.8	46147.7	28194.3	61522.1
O14498			8947.63				12650.3	10369.6				4915.02	13801.3		5360.25	10882.1	34990	12605.2			17518.8		5443.36		18317.4			21594.1	4005.99		19834.6	21275.5			11539.7	20934.6			17051.9	17763.9	21089.3	10345		12211.6	12646		22886.4	12046.6	13621
O14672											16360.4				40071.1		24729.5	33159.6	18474.7			21988.4								9193.99					37517.5	37906.4						26182.8							24120.2
O14735																	8608.22	13572.1																	3442.78	5865.39													6830.05
O14745					11916						15019.9	8688.41	20872.4	27061.2	15362	25152.9	19741.4	9869.14	14163.8	41446.1	46346.3	21951	22785.8	33986.3		23748.8	12723.7	19678.7	23910.6	21511	32159.2	16925.9		27102.5	30672.9	31385.1	20897.1	17066.6	20388.2	8700.09	15572.4		37541.9	15141.6		32820.4	13694.3	16633.1	26120.3
O14786	36379.1	35880.6	27698.6	21392	50212.2	37552	45180.7	36342.3	45378.2	28331.8	33978.5	42778.4	36989.1	41965.9	24647.8	49228	37032.6	39822.7	38411	32696.7	34033.9	42538.8	26804.8	35179.3	49460.4	43509.9	66151.6	33893.5	26230.5	38240.8	28323	47549.6	30779.5	38845.5	30603	50871	44620.5	40229.4	34816	41199.8	39580.1	39834.9	41650	37415.4	39867.2	53713.9	59148.5	27959.5	40306
O14791	3533020	3881380	2762860	3120320	3641340	2499070	2483460	3010070	3618090	2975900	2313110	2374810	4128960	2237700	2396300	2325110	2628700	3167190	3669090	2397080	4524370	1419410	3454580	4484210	3226330	3656290	3845140	3243320	1963900	2916300	2847550	2736600	4604850	2170640	2978850	2447170	2660820	3279620	4038660	2873090	3112020	1354060	3212420	2711910	4166110	2798820	2934890	2837510	2134850
O14818				98385	222256			231359			338777		273863	406548	198581		150017	31230	165682	133483	285889	281543	204349		246703		77675	154041	251886	150025		140565	128140		142071	119690	170484	238120	166622	248706	171957	83988.5	231796			152172	32050		558523
O14950;P19105			122952	29570.9	161789	107582	41243.8	243237	57339.3	27879.2	292832	216474	198797	72968.2	398650	302938	263774	334030	90095.5	134179	273026	376663	490121	375073	154163	74903.7	153167	231111	306611	191792	147537	252585		406510	332053	262140	419094	224135	101442	26091.4	237329	48767.4	376485	122452	277014	58366.7	142867	710018	281556
O14983																																			20723
O14983;P16615	34708.6	20090.5			23076		14464.4	35792.2			26215		14542.7	19194.6	81739.4	18991	129382	43822.9	43572.9	31343.2	49647.7	31479	66446.1	42524.2	14947.7		11583.7	23144.9	21136.2	13204.6	20697.2	17352.6		28045.2	124903	115493	42519.9	18466.6	10876.3		33409.1	82825.1	58983.3	24984.4	42255.8		31167.7	94015.5	23358.5
O14983;P16615;Q93084					26715.4						34212.2		6608.88	15119.8	57843.8	11038.3	148034	37805.7	24187.8	23666.1	55317	34211.9	79684.3	16692.8	25050.9			16512.6	40035.2	22152.6	6665.53			17692.6	49504.7	129922	32157.1				22852.4	44281.3	65284.1		49139.7	32331.1	118083	92313	61426.1
O14983;Q93084												20164.7		4964.18	25631.8	44920.8			19399.4		8034.24	16768.9	12250.4												17460.1	18275.4			11505.9				20760.2
O15117			10381		12584.2			10147.1	9877.05		38263.7	21360.4	26955.4	26155.4	23472.7	42411.5	24285.4	22970.5	28329.4	29553.7	24229.8	36968.4	27758.1	22034.2	26767.8	32125.9	16529.2	27145.3	31796.7	19717.3	17259.1	26355.4		31864.3	31693.7	24062	26665.1	31592.2	31378.8	15005.2	35371.2	25305.3	33184.3	25302.5	31539.2		12537.3	52681.2	25561
O15126															10991.9		11496.2																		13264.3													10794.4
O15127														6170.97	35908.2					14766.4															10889.9							10580.9					6211.13
O15143			45383.5		68113.6	34472.5	24040	47186.5	13421.5		139266	63307.3	78631.2	70292.5	114143	66902.6	139405	104963	70169.4	65795.1	127836	93616.5	136019	42543.2	63551.8	82717.5	76709.9	112820	97454.3	107652	70565.3	75491.7		115680	141491	120841	138961	51091.3	97143.4	69021.3	44925.8	83963.8	111020	72202.5	48864.8	53288.1	78906.1	45978.5	105830
O15144			49479.8	21742.6	34383.8			32100.4		13475.6	53086.7	78932.8	99066.5	69943.3	60927.1	84343.9	64652.4	44029.4	56666.4	43248.9	39288.1	55554.5	50715.1	97610.6	52587.7	39726.7	36670	32226.3	110445	29429.3	57275.8	62373.1		91887.7	85633.5	68332.6	114701	59450.2	77639.5	31954.4	58185.8	49696.1	88668.9	63003	53000.6	37971	66184.2	120107	66889.2
O15145			50149.7	21257		38393.4	24572.6	35947.7	37137.9		54857.7	65734.1	83692.8	176456	167843	132583	93181.7	112707	91549.8	131707	62957.2	81686	218433	71912.1	89884.4	58380.3	31182.3	113558	137751	94431.2	143643	57868.7		137711	140239	158171	149464	99215	97859	37381.4	100647	115184	59045.8	228273	85848.2	36474.4	97159.9	188000	103541
O15204			14504.2		17388.5	13852.9		13739.6	10203.5	11941.9	23053.2	15682.4		21305.7	17404.6	24945.9	17034.4	18431.7	10730		10332.4	9666.01	4896.15				22684.1	15768.9	13425.6	6785.72	15162.9	9737.42	20554.2	8248.27	13423.1	5853.18	10367.5	17401.7	13005.1	11191.4	11133.4	13134.2	7802.59		9752.76		9739.19		11024
O15231												14366.2			18055.2		17345.8									9477.68					9693.39				13585.4		14011.4				21837.5	5709.7							24235.7
O15260															55386		48541.9	13798			23358.7		28348.6					16774.4			9576.42	7488.25			40509.8	33320.3	13164.7	12526.4			10174.2	20547		21369.5	13625.8		41022.9	13740.6
O15394							7213.97	14549.9									5978.36			10062.2	14032.9			12206.9	8022.2										6810.07						6220.27	7064.81	6524.57				3266.65	6828.04	4287.88
O15400								5546.21			24225.7	15046.2	10648.9	16954.7	55749	15049.7	39341.2	18070.9	26218.3	26518.2	10205.9	36031.6	41163	20345.9	12023.6		34623.5	26117.7	17065	19699.7	23135.2	13260.1		32631	43453.5	58937.2	27269	25053.4	15657.8		17909.9	33007.5	16662.7	13489.5	26738.6		30581	13622.1	17517.7
O15439															24554.9																				12163.3
O15511					111811							55144.1	66482.3	73595	89384.6	72304.1	40315.4	87467.7	27782.8	44295.7	79690.6	66114	69776.3	76528.7	48254.9	22227.3	55891.8	28220.5	53140	47326	68227.9	39358.6		42206.7	69640.1	69311.3	39849.3	43525.3	72765.5	55297.3	38339.5	36654.5	54571.6	50861.1	62866.6	29453.5	27966.7	106952	77257.1
O15533															39191.3	8315.26	8636.91																		25412.2	6388.03
O43157	30753.7	26299.4	9786.13	12534.5	45558.7	9456.57	37559.7	6142.86	5665.02		10879.3	9108.19			20979.1	19023.7	18597.5		9397.84	11562.7		20620.8	3985.98	11659.7	43809.6	26953.3		22733.6	20065	13947.1	5479.61	10083.1	26242.4		43749.5		17565.9	16711.3	28406.2	6039.19				34460	21912.6	10751.4	17513	18388.8	5353.65
O43169															19690.4																				15695.6	8696.09
O43182								21420.1				24183.5	15823.5	11390.2	15013.3			15518.7	18533.5				24475.4	11957.9	25590.6	12439.5			6528.96	9018.23	17317.4	11372.9		42982.4		17361.2		13693.2	18571	13265.4		15085.9	17923.8		9980.9			18894.5	22099.8
O43294					25535	12142.8		62050.1		10681.5	37489.4	41815.3	38762.2	39377.7	56369.3	43440.4	25577.5	31948.1	17950.9		29661.1	50797.3	46320.5	37359.8	17027	26132.9	28031.7	34400.9	45234.5	29505.4	37142.2	48056.5		54087.6	36383.9	27981.2	69020.5	56477.2	20911.1		21347.8	44240.7	45744.9	26714.9	35730.1	29079		77202.8	38507.2
O43306							65077.8										10997.4																		63299.9
O43390																	33324.1	17614.8																		3965.45
O43396					9063.04						21842.9	15648.1	17505.3	20489.8	10449.9	28670.4	10151.1	9649.64	16389.1	18270.3	20361.9	17152.1	29732.8		19617.8	18544.2	12417.4	20655.5	27804.2					14382.5	15713.6	15808.6	9877.46	32138	15879.9	10353	25572	27701.1	27543.9	28730.6	32017.7
O43399											23833.4	18420	29387.4			119743			19219.4	34871.1	25125.2	59337.3				42331.5	9167.98			14979	64006.9	8732.53		50590.9	44120.5		6484.42	19263.4	19196.9		12908.1	37027.9	47869.1		50161				32712.5
O43488						12305.7		13406	10772.1	10450.7	18562.4	25641.5	42205	27102.6	33558.6	33417.1	27515.8	43391.7	14293.1	23260	35312.6	39308.4	47488.4	38323	19129.6	41425.1		39748.8	40529.7	21939.2	19110.7			29650.5	30022.8	39434.9	26734.3	24986.3	21304.2		30941.1	33668.9	39344.5	49415.3	22686.2			46890.6	39996.1
O43493		14709.8				10729.6											9454.82		14016.2		12647.6					25921.7									14714					7023.3					13860.4
O43505							6990.83				9983.23																								7286.93
O43639								19661.4						42352.2	18883.1	9517.68	13983.7		23809.4			34233.4		21413.4	27350.5			15274	32079.2	21708.8				17010.8	10832.4			26127.7					61760.5					17301
O43665								13287.2			21351.2	6706.44	28816.5		8321.77	15829	42266.3		17351	60990.3	22988	30689.8	45895	36275.3			11570.7	24596.2	53525.1	20250.6	49925.9			21474.6	20175.2	33138		16573.6	35860.7			46597.1					24088.7	17603.6	15038.2
O43707			18321.1	12058.4	16958.4	17898.5	15351.5	30460.1			61950.2	51255.8	34668.2	37025.6	49701.4	63203.2	32577.5	47798	34546.4	33716.8	47278	39830.2	70111.5	48926.8	44588.8	28820.1	28495	17581.6	31098.5	37058.1	39496	32708.8		57936	43123.2	45107.4	37241.8	66329.8	41844	8514.69	29289.3	31530.1	48910.7	43646.8	39225.6		36508.6	80394.8	55453.6
O43707;P12814	48879.5		278249	172520	469287	252215	263358	665496	268035	149738	1033330	654405	823609	928994	1139120	1581030	742169	845692	572581	643330	964896	1107370	1420430	919936	527351	495893	399842	819606	1038060	800466	698100	845419		1347650	1074350	1083130	814576	1351010	924164	230766	746111	654911	1078130	951444	990078	553022	733650	2011750	801038
O43747													10126.3					12421.7																	4997.62
O43852			7972.44									10359.3			21883.5	12050.9	12258.1	10368.5	10165.7	16328.8	22818.4		23291.3	22229.4	12557.3		14783.3	18323.1	16222.1	9593.62	15928	11625.3		19263.7	14682.5	8621.28	13871.5	18035.3	13990.7	10023.1	20336.4	18933.8		12759.6	20872.3		15363.9	17698.9	29470
O43866	3922960	2971480	2212670	3799260	2219620	1595870	6868690	4171220	2692350	8445820	6094120	6178960	6222950	3092740	2409900	4246110	4622930	5392500	6626000	12601600	2800710	5988880	2450990	3435590	9861140	7032150	6853370	1776950	4927080	9364300	5459390	5321640	5603520	3053720	2434280	3505020	4865810	4729770	5006190	13539300	2480260	5748300	1552590	3028430	5643650	5610200	5572880	1137520	4356470
O60229											16158.3	6001.22	11398.7	15003.8	32267.4	23660.2	12884.6	17019.9	15720.8	18566.7	11314.3	15303.4	25417.9	14123.4	5420.46			10547.7	11768.9						15754.7	18141	16167.7	14185.5	19392.2			23172.8	25255.1	17920.8			24405.3	22624.8
O60234											16244		3517.93	9751.27		9554.48	11509.5	23142			13618.9	20299.4			6993.61	12841.9		11010.7	14052.1					9487.88	29729.2		15333.2		10454.4					7358.04	7993.05				16095.4
O60268								1831.21						6776.59																				7075.65															9540.69
O60496								17140.1				11809.1				12188.6	9995.14			18755.6	21636.1	10907.2	6904.02			11541.8	12810				18571.9				9643.7	12404.8	11591.7	18653.7	11146.8		19447.2		20679	13632.4	10565.1	7353.35		11785.4	19158.7
O60610			10157.4		13614.5			18545.7	6366.31		27080.5	16654.9	33844.5	26484.4	29940.3	26261.5	22472.1	24518.1	26181	18684.9	16808.6	32608.4	34586	24436.1	21351.6	13631.9	19867	19295	19159.9	20103	24024.8	26157.9		21159.5	26045.6	36262.1	19415.9	20807.8	17701.1		17305	24787.6	24301.4	20148	15630.4		27013.7	27213.2	19304.3
O60664											36864.5					16478.9		9972	7885.99	19125.7		11714.8	14654.1	19225.3	12259.3	7927.26		12472.8	10126.5			29849.7		12174	13988.4	12773.1	5169.43	7103.08	7165.85	7811.72		10694.1	7789.97					5630.44	7990.53
O60749															10991.3	8774.26								10665.1													7133.16
O60814;P06899;P23527;P33778;P57053;P58876;P62807;Q16778;Q5QNW6;Q8N257;Q93079;Q99877;Q99879;Q99880													125561		1369220		1925690	1451650		400887									44030.6						1146230	310867						2462110		172928			441931	168578
O60814;P57053;P58876;P62807;Q5QNW6;Q93079;Q99877;Q99879;Q99880															44004		68082.5	52878.9																	42254.2	23841.2						17207.9					62271.9
O60888									16790.9		9237.27	6351.97	52793.3	18127.2			23569.2	20727.5	13600	33389.6	28105.5	11796.2	34566.4	22544.8				34503.7	18624.6	20470.5	55957.7	37372.1		49628.8	22902.7	24769.9	47607.8	20072.6	43783.8						15230.6			34727.6
O75015		44440.4		49171.7	23896.3	38711.3			28075.6	90267.6	67384	39352.2				62931		50615.6	20539.6				28965.6	39740.1	63416.7		40641.6	45714.9	41384.3		47564.9	54474.8				43492.4		25482	60339.3			31435.7	72682.5	27134.9	188169	49441.6	84023.8	54413.4
O75015;P08637		148058		101611	128634	127166	194193	75265.5		182027		112214		35185.8		49702.5	78691.9	77968		72846.2	101012	77196.8	90747.6	37459.1	80642.8			51480.6		174201	91055.8		100625	140667		119854	155294	85393.7	117675	112392	95271		88800.4		36064.8	126362		74521.2
O75083			133698	68699.5	178537	79550.1	81925.2	154011	99066.2	68835.3	263993	217583	313520	344714	321344	391482	253705	254292	252366	333490	286667	335951	296619	341583	297421	216602	200837	267241	273499	295298	255147	237548		302777	340833	289702	366136	225948	262910	184648	276124	366865	343736	349813	380804	188413	265635	225785	309881
O75116								19439.6			25226.7	18286.1	25943.6	18776.2	29459.8	21895.1	18485.1	16870.6	16065.8	15782.5	14206.8	19021.3	34222.3	18749.7		15348	16435.8	19564.3	23884.1	23603.4	20288	29627.2		20504.3	27488.9	24822.1	17752.8	21698.4	10754.7		29471.8		29422.4	26488.3	20687.9		40304.5	41377.5	24856.3
O75144	48965.2	37100.7	30659.3	23528	33660.5	51777	34229.6	66572.9	43126	74064.6	40071	28169.7			39711.6	48767.9	50989.1	35754	34234.3	35207.3	50085.7	32996.1	35413.7	31495.7	40495.7	32062.8	36565.6	28977.1	55538	57358.6	42288.5	70564.2	21725.3	29849.6	38228.9	23412.5	27538.5	46280.9	50987	52973.9	51011.9	33204.9	14821.7	37209.1		65971.2	41905.9	29191.6	58817.3
O75339										11522						3341.55	16962.8	8937.12			9628.05			10972.4			13928.4	18971.2	10783.4		13744.9					12591.5			10464.8								12407.9	17667.2
O75347											10558.6	21608.6	31405.1		30239.8	14828.1	14744	15521.3	9679.68	5862.09	10934.6	11650.2	26622.3	10533.3	8015.37	15855	8425.12	25421	17153.8		17523.3			13068.1	21195.2	11685.4	4619.25	21185.4	15842.2		25875.8	10442.6	28225.7	9954.06	18080.5		20668.3		8279.45
O75351											7670.16	6332.1	7125.73	5942.89	8486.49	14910.5	6945.42	6498.38	8941.69	3633.23	10636.5	13124.9	9424.86	11446	8271.7	7483.61		10936.3	14118.2	4372.12		10351.6		12095.5	4805.92	9582.28	11240.2	7991.51			9483.55		9564.78				5542.76	11882.6	10370.7
O75367															11574.2		29605.4																		23220.1
O75368			13559.7			9293.72			12609.1		33841.9	21771.3	47860.5	26969.7	47063.1	32845.9	33134.6	57534	45471.5	62849.1	40059.1	73391.4	19572	26332.5	28794.9	20736.7	46333.1	51240.8	50253.9	33435.5		29815.8		47031.7	35317.2	61389.1	23422.2	72741.4	14916.9	31692.4	48663.4	55542.1	41107.8	30921.4	79868.7		52977.2	18946.3	38997.2
O75369;P21333			10960.6	46870.9		34049.6		23679.5	54874.3	32482.8	60505.1	78056.8	65127.6	76041.8	79120.4	232861	92073.3	43439.9	36119.5	18865.2	94350.9	82891.7	43122.1	77417.2	11295.8	37945.7	28970.7	69042.4	98551.4	37129.2	55750.3	22702.8		54711.1	63938.8	56601.4	24559.7	46898.1	41766.4	29142.6	63551.9	49318.9	47935.8	79931.1	62573.9	31152.4	64628.5	127972	47636.1
O75369;P21333;Q14315	9498.85		95000.7	44751.7	90138.2	36316.9	71102.4	221326	63577.9	38864.3	244576	211746	143342	127902	235399	344315	185014	226767	240440	159385	254423	160857	309039	287326	136691	111721	156328	227793	201204	165204	209699	148685	6172.44	333685	246200	335460	392916	224924	252251	83173.4	193861	210354	244245	149681	458711	176854	221124	593885	309093
O75390						19203.7		38785.8			28005.1	18951.5	21670.7	23460.7	41866	33548.3	58678.5	32768.7	17303.5	25093.3	31050.9	14574.5	35540.1	22364.3	23452.6	7507.44	8662.42	10755.1	16991	16013.1	40449.1	17899.4		10987.5	36411.5	50652.7	17406.2	32318.7	12124.9		37783.2	33569.5	29650.7	28718.3	28512.1		22880.1	50501.1	33169.5
O75396											14574.2	15346.4	15048.3		42621.6	10563.6	60707.7	68442.5	13570.8	45040.3	11964	26361	26896.5	19840.4	5161.51				4885.48	7234.85		12285.2		24733.5	37926.5	87153.6	19031.3	13760.1			16984.2	35932.6	20333.2		20171.6		40077.4	22942.4	23391.9
O75558					15779.5			17153			39457	24405.2		18963.3	48004.3	30881.9	60021.9	40159.5	22906.7	21520.7	26685	18988.8	38896.5	31877.5	11403.1		10748	27183.8	26522.8	17138.9	16111.7	27502.9		32462.4	55046.3	74846.5	15267.4	44713.3	28037		21812.8	47793.3	24894.1	31535.3	23122.7	20781.2	39624	35786.8	49295.3
O75563								16327.8			17982.3	16855.2	14787.9	17791.8	22668	12471.8	32868.4	27582.7	27955.7		15485.6	20551.2	33430.9	14244.1	21981	7958.51	17051.8	17923.8	12701.5	12328.4	10920.9	8987.7		17377	23709.1	17299.4	19431.2	14557.4	9602.06		10815.5	13962.5	9618.53	17084	22208.8		10388.6	22798.2	11524.8
O75594						12464								13468.2	5832.38						16057.2									11615.8	12896.6			3025.44										4180.54
O75636	994734	717430	753396	1195950	1189780	626470	442119	678371	932631	1148230	405420	299476	1087030	605211	1040590	784795	529100	1008290	1255360	335007	1102840	641413	1069250	819382	741607	1033480	583394	649146	917801	1456040	848550	372776	1241930	701431	1060930	842829	471249	700993	1407000	357637	1223950	562499	1148010	1359970	582399	1011710	613341	443490	758738
O75791											14617.8				7068.21	5892.46					15074.8	18301.1		16582.1					4265.7	8166.11		39579.6		16186.6	19945.5	18164.9	12172.4					6801.13
O75844											5491.54				20093.4		15654				12965.8		13837.1												10502.2												12349.1	17928.1	9531.36
O75874				8406.09	13902.2	15629.3		15304.1			21342.6	16321.2	18037.4	27132.3	14358.5	21200.1	17612.4	24253	9823.44	12284.7	30858.2	20669.2	21526.8	19469.8	21540.2	11922.7	13012.5	21501.6	20450.6	18866.9	11967.3	19785.4		19743.7	12038.8	19977.1	14698.6	21916.3	26035.1	16090.3	25997.5	29311	26063.3	28716.9	13688.6		15504.4	26201.5	25033.1
O75882	714620	608925	569485	737798	676253	888785	707749	745016	747469	687460	682338	353070	796737	638660	555558	628297	671425	457954	775585	940653	725184	564269	686308	782936	659386	756189	750641	643671	660902	691537	834945	532400	613435	559533	634647	554539	576228	605451	671897	732623	672669	766107	563153	559767	482862	734276	572608	375876	612204
O75915			23479.2	10844.2	27063.8	17021.7	9808.55	30923.3	13151.5		46517.1	30078.7	29254.3	28475.9	94257.3	32010.9	187633	123507	60927.1	44913.6	68894.3	32830.1	64997.9	43497.8	17739.9	13498.4	14088.9	14976.8	40513.9	18420	33949.8	31611.7		54274.5	91464.1	140614	53928.6	83458.7	35301.4	11523.1	24137	137604	23860.1	46096.1	46398.4		47780.1	63171.2	57435.4
O75954					18805			8956.61				5943.16		36053.3	64953.7	29791.1	39704.7	32945.6	24127.2	13181.6	14090.8		38294	32458.8	12400.5		8635.76			6203.98	14135.2	22963.4		58745.6	49357.2	30054.4	22444.4	20176.6	13982.8		11618.5	23967.9	10581.1	33830.4	12591.3		44673.2	43012.1	31167.6
O75955															13601.3																						7083.27												11072.3
O76074			13568.2		29128.9			11629.2			35197.9	21701.8	19175.8	42722.1	38960.5	51591.3	37894.8	39148.1	28880.4	24948.4	36602.7	41865	28195.9	41968.6	23071.5	33309.7	24633.8	23929.3		30557.9		30116.5		40948.8	35414.4	27280.5		40397.7	22577.2		37728.5	33578	37579.4	42457.1	24871		19529	43273.2	42436.3
O94826																																																8939.57
O94886														13342.3	16950.4		16139.2	23511.2																	13539.9	26579.2						28945.9						21059.2
O94919			8717.92		13542.4	17327.9		35693.7			18527.6	53825	20155.3	33198	76904.5	34227.9	67837.3	68888.7	31277.6	46914.8	39358.3	26724.2	43665.1	45772.2	45581.8		44778.8	20437.2	21635.4	21500.9	22275.9	19263.3	10488.1	36081	101059	82719.8	23370.7	27865.7	28753.6			38186.4	27322.9	55603.1	39003.8		37292.5	36047.4	41787.8
O95197															7321.93		11325.8	10403.2																		23622.7								7401.13
O95336											12204.2	15572.3	13169.7	16557.9	21190.5	17158.6	21906.3	14572.9	16033.4	15843	31680.9		20803.9	21914	12842.4	21304.1		27354.5	23148.2	20290.2	32483.5	8362.88		18889	20718.1	15099.7	21443.3	9110.56	16628	17516.2	26155.3	19788.3	18750	24507.7		12608.5	15708.3	27590.4	25579.8
O95372																	8752.43	6738.24													9198.75					14085.5	7747.32	7762.51						16842.7	10655		4748.72
O95445	1007780	939757	1022000	944832	1559680	1203260	1349340	1380870	1875750	838716	1128910	1638640	1334240	808246	1058350	1581570	1495250	1465800	1371180	1967090	998721	1213720	1929070	1104960	1341490	2527360	999757	1446490	1632920	1914810	1897610	1475980	1345090	1221750	700170	1328060	1599150	1322630	1507720	1173580	963841	1613580	2030200	1275160	872329	1748060	1175870	1075570	1327480
O95479	8460.77			16191.7		14349.1				10269.7	9086.81			13262.4	12159	13178.6	20015.8	7366.52		14254.6	7362.49	9699.3	10939.5	7246.66	11288.2				11068.3	5968.09	6169.94	16774.5	19349.9			11013.6			18099.3		9092.34		9527.56	8667.87			12125.2		9289.65
O95497	131856	83208.3	40508.3	39017.9	78707.9	74515.7	59082.3	68545.3	162779	24934.2	56047.7		17028.3	20839.6	17958.3		19698.2		21674.3		38525.2	45010.4	36397.4	35178.9	13792.4	70670.2	26210.7	22594.2	56917.2	20711	27249.1			35136.2	38032.5		65701.5			16490.3	111091	47706.7		71249.8	67976.9	48096.2	34134.1	40049	32599.5
O95674															23478.6		8606.17	54559.5												4196.73						24160.6	5861.79										8750.26	10990.8
O95810	68250.5		109612	109477	260397	105804	102758	364218	178439	72828.9	408621	362138	555759	756045	457352	744658	379376	462584	368582	467107	477900	576575	762511	475685	366553	315405	343291	485965	596758	405989	312347	338571		375379	576689	571903	486440	562802	350186	260577	364750	390971	634758	530469	372763	324271	621468	828382	724393
O95834													11438.5	16907.5	10475	11973.4	25922.4		18927.3	14042.7	9083.48	18847.4						32970.9	24492.3	19268.3	9144.27	10317.3		13264.8	39736.8	7643.07	30036.7			15211.2	3586.04	37399.9				12767	12331.5	7423.86	11154
O95866			42006.6	18601.2	75562.4	47525.3	22779.1	103037	32821.4		156135	88904.6	104149	108132	363081	201266	239328	312702	125918	128639	207874	61537.9	141883	114887	57439.4	55254.7	47152.4	93466	106470	70018.6	52249	63146.8		187300	329176	187345	92469.2	145676	64860.8	10805.9	69507.1	250276	109414	152678	103774	58904.2	263580	321990	197243
O95870															39143.3	11244.2	22007	24379.9	10993		15970.6		16194.8	9655.75	5958.15			9526.95		6689.85				11031.7	36019	28931.5	8339.49	12129	5385.8		6050.73	26681.6	18138.3	10578.6	7317.87		22944.7	23584.7	8483.72
O95980										1066500																							733135		641771														381855
P00338	18775.9	27605.3	38958.7	49572.9	88488.4	48803.2	34760.8	110053	90302.2	51844.5	142297	134998	150605	183549	164569	101008	200820	232346	89592.2	115922	146192	197999	169901	143034	134412	142535	126838	198639	126849	113605	126038	100435	19089.3	203722	132330	186747	132880	86114.3	143367	118460	128474	245677	144454	167280	116208	96791.4	159853	156967	132782
P00338;P07195	1031.34	5430.28		13400.6	56288.8	38735.1	36891.8		23343.6	19484.8	116662	61866.4	97254.9	117790	67505.2	15146.3	25464.4	60192.2	59858.3	95731.5	73410.4	87305.9	133729	107636	81288.4	78018.1	69582.2	87747.9	111294	64563		2332.53	1649.52	97453.1	45605.4	75400	74921.6	66007.7	43130.4	31249.8	47768.2	15517	12935.1		121446			27629.2	16273.3
P00367;P49448															28605.7	3855.82		22553.4					12034.4												5999.11	5726.82													9243.72
P00387			23549.9		33532.3	22587.6		63068.4		23074.6	109581	100862	51138.9	64030.7	348424	112252	247420	265762	165146	118943	99655	51599.8	143916	84188.6	47841.9	46417.3	36837.6	64209.7	52984.7	65682.8	62588.5	56689.3		112815	267890	307313	91958.4	95472.2	64125.2	35928.6	91874.4	120395	71675.9	108178	63533.6	63028.3	164046	205276	65125.5
P00390						7118.89	13414.6				5714.33		10738.8		11166.8	14151	9557.58	5486.91			14163.2				15529.7		9207.36	9239.2	17349.2			8271.31		9752.02	6134.78	6274.15	11413.4	10502.3		6174.14	13601.1			23636.6	16258.8	10580	7696	21361.1	22220.6
P00450	23296100	25296400	26859900	23754000	20902000	19110600	22795800	15970400	29202600	30037400	23385700	23492600	20754100	18946200	19322300	18276300	24016400	21955800	24455000	19785300	25242700	22960500	18409900	17602800	21362700	22546200	25351100	21557900	18311400	24516900	23476300	21715700	21538900	19172000	18713200	16084600	26922600	19801800	26397500	20159800	22369600	18097900	20492700	17474900	18478100	25541600	22352100	14861200	20640200
P00488	483892	56309.7	490443	406920	630542	553972	625488	944929	558023	354617	681896	760147	825292	775169	817758	803799	1327900	786712	745985	649101	771413	836204	812315	868553	805413	760650	674244	915744	1047290	653807	908256	986559	166131	1160990	928118	831409	1157340	895392	975251	668718	1088700	844166	794682	702331	1073000	596883	929519	1217290	863494
P00491			48017.9	33550.6	102346	47181.9	61195.8	63968.3	53180.2	30273.2	121031	227144	133271	126992	140090	179779	142213	138527	119992	173701	151337	138323	161407	138222	136172	109395	120791	105604	148065	109063	94049.8	126319		119170	142791	167862	142610	136128	143037	112459	155392	117217	182858	159080	215865	107262	119387	121590	153506
P00492								8041.27			12660.9	9558.08	9809.54	11163.2	15164.3	20181.4	8197.17	11300.5			10968.7		12948.6	9451.75	9340.7		9777.45	4343.43		7139.94				14820.7	12259.7	10897.6	11442.7	10566.4	16086.4	6764.67	12160	10845.4	6449.53	9782.08			6549.58	16005.9	13402
P00505			11547.4					7648.5
P00558		21824.6	26081.4	38845.6	95563.2	46427.6	48123.4	92327.6	55614.4	36636.5	153588	144370	250865	196582	213521	194125	194235	152821	136781	164858	179921	178388	245211	170892	200675	145889	142936	135868	208997	191377	157682	129813	20295.8	182544	183727	155289	183269	142055	167166	147343	137146	189932	235271	283964	118255	99764.6	146185	115546	219470
P00568						7195.79					12566.1	24102.6	19833.4	30967.9	26327.7		47292.5	27836.2	15644.4	38067.9	23591.1	20643.7	47746.6	33539.3	28969.1	17884.5	33195.9	34226.3		39817.1	26602.9	35615.8		27831.5	24527.4	41061.8	20974.7	34620.4	26678.3	25690.4	35817.8	16112.2	24098	24877.2		26540.8	30238.1		34663.5
P00734	8100250	8178600	8821950	9744110	10251500	9077820	10735900	9242720	9030850	8476160	9927380	9690740	10244800	8493570	7506960	8870040	7405440	7848200	9694800	9511850	9647820	7982800	7605920	9573810	9610600	10673000	9460520	10172500	7499880	10038200	10082700	8326090	9134690	8083530	7718890	8546950	8111710	8409490	10124600	9808020	8110400	8225370	7451280	8425490	7063240	8923340	7466350	5921000	8061670
P00736	1923180	2218380	2015760	1699020	1658610	1915480	1920090	2773320	2003410	2466180	2011560	1997570	1453660	1824020	1621600	1201430	1672530	2023620	1450550	2135650	1588390	1590970	1987060	1383960	1636380	1571810	2090150	1984170	1804630	1947450	2029180	1905140	1506550	1787740	1713840	1473270	1863650	1421250	1665040	2056060	1606860	1536450	1632650	1458260	1282030	1744330	1601590	1349130	1582750
P00736;Q9NZP8	771069	776012	608129	834242	516758	740900	563400	623911	978701	1059540	462489	576921	599706	554031	521690	448816	826063	612521	616293	330520	362571	355447	1188110	496338	631612	687072	493218	936207	604370	454750	502244	654767	536943	789999	703874	596286	644731	349877	633236	422686	1066590	556056	376644	765691	720207	737296	1150830	372563	513447
P00738	134995000	169063000	196599000	242813000	96442600	187572000	104618000	132101000	193539000	135442000	96581500	49649300	188300000	163689000	107270000	78459000	114765000	143432000	140367000	108434000	24627400	65827900	147948000	27143200	167449000	127348000	197270000	87435000	21713200	62868100	93505500	36154200	158907000	95686200	108197000	141428000	112537000	87704900	123967000	88347200	50780900	59174200	101568000	29969600	144473000	117973000	184877000	57730000	22029600
P00738;P00739	76751300	98383600	166779000	145133000	83443700	163643000	87708400	63351400	143479000	114015000	71591500	41955400	110394000	122757000	81890100	64577500	97849000	120543000	112907000	92537200	18018600	59796500	99285400	25116800	101050000	91998000	122305000	89575100	24021900	64323000	74729000	36551200	120372000	79756600	79942700	100717000	92200100	59707000	101303000	74471500	46370500	55357600	87894400	28897900	81093700	94331300	144131000	69512400	20988300
P00739	2418750	1954530	1224860	1644650	1542600	1010810	836261	1453060	1357730	728896	1382060	540192	1925770	1443190	1267470	1578180	1141020	2449540	1929800	1468740	2175960	1261890	1277210	1448370	4615820	1899800	2004530	1793660	1484010	1488440	1595870	829446	2980830	1094170	1793350	840716	729275	2357520	2116110	1266190	2513190	723947	1290660	1612970	3694080	1864690	2106610	1071500	1375720
P00740	460696	695194	431207	549014	490332	543089	331196	504748	400113	313017	441510	379269	407306	553799	521200	494232	375779	471859	573575	348567	451915	353407	389904	448550	924919	478921	474143	470302	502387	545066	568241	454510	510560	435499	411009	555656	539149	355887	811395	431474	513773	483917	443361	488794	503923	741632	396170	471830	415441
P00742	857319	1065290	690380	1115100	1132200	1218430	1231300	1258760	959796	1196730	1239730	1475010	1072660	1117340	1031690	1284200	875424	1125530	1755270	1362100	1152200	1213740	947337	1060250	1125370	1106520	1393940	1388100	1082180	1305710	1216390	1714320	1217860	1043380	1525970	1542350	829646	901203	1116000	896670	900909	1078560	676938	1234990	1001220	909188	941164	853578	766814
P00746	216678	200142	228494	182210	259418	220402	254875	358863	294433	185165	270781	261699	270952	236754	225767	176551	204406	217983	292012	257885	212588	241251	170542	339799	404342	227403	382489	213221	214435	193120	189976	206979	236049	216402	231229	168296	208053	239544	236695	434777	339751	317608	233931	241888	250923	234024	143928	250614	243041
P00747	9928740	10444500	12622700	10866800	11551900	11675600	9597390	11764600	11354100	8257400	9339870	10873600	10963000	10930000	10258400	10239100	9222920	9065220	7189920	10475400	10648400	9303530	8830390	10804900	11154000	11829900	10496900	10619600	9587950	11041300	11649400	11492500	11886600	10537800	8924090	10084600	8940740	10046600	7160580	10420300	8800840	9959390	8126940	9532010	8987420	11246400	10993900	7302160	9184400
P00747;P08519	547023	424747	507893	999383	349239	358582	1453250	344773	551572	814555	733971	504906	673837	311091	344445	592514	514482	674071	472017	506775	548575	347659	545478	673043	766699	407864	445524	454976	812269	704196	1036570	471727	787259	1030760	433748	840732	586991	842549	640241	545556	488405	1271160	762549	454057	409035	605915	453924	272853	318022
P00748	711820	2541540	1842520	2164060	1046180	2169280	1649460	2010230	866460	922712	781699	1843090	1182300	910147	809548	902697	1337790	920735	1704940	1012180	2539030	845318	691844	1991620	1616860	1010050	961960	995426	1651660	1619510	961663	2146900	1264510	780893	819783	658982	1684600	979308	1870190	964686	2915070	1018940	739401	1749310	1341850	1205650	809198	625932	1637830
P00751	8818320	9829820	10616500	8201940	10110600	12632800	5284990	10084400	10925600	13400200	9055100	8131900	10393700	8298830	6009810	6311670	9475270	9838500	11243800	6960120	7430080	9008850	9931360	7893950	7439960	8267560	8956640	9426700	6355480	9267480	8445690	8118540	8955760	7650280	6176370	7184570	8797740	8166770	9542660	6951440	7795890	6774800	6584250	7935030	7304920	12161000	8449270	6804300	5776510
P00915	115464	133926	113484	108609	107026	38190.9	76916.5	67816.3	63794.5	71882	134175	313241	101455	138240	213289	332289	334517	137533	165236	244949	184736	287379	279390	294364	389657	283360	360966	297389	183836	433035	198368	462982	86835.7	180639	199436	216914	68054.5	192327	280902	653593	208388	184733	65622	485411	109163	299076	196791	43391.3	193987
P00918	26883.7	24492.6	32798	29511.7	65109.9	16990	24599.1	63707.6	35218.6	25069.6	122378	113764	81893.8	100703	182773	138951	89880.1	191104	104033	117745	107187	107777	183841	100009	93104.5	128963	203502	141905	153678	157272	98998.5	154082	8044.46	92248.9	147745	81534.7	43142.5	159705	121490	180153	126361	82226.1	85149.9	108134	64001.8	93075.8	88750.1	73568.2	131810
P01008	18661000	8774700	21911500	18891500	21613200	13911900	19226200	21495400	21432600	18237500	18458800	18606900	16950900	16887500	13348900	17660700	16840200	17764400	17289100	18357000	19039800	16084600	14311100	19854300	19373800	17118300	17675400	19043500	18080600	18723300	19326300	18690200	10531600	17879800	13510200	17329200	16554900	17143100	18427300	18830200	19170600	16684500	17634600	19563200	18093700	20326600	17641300	13873400	15965200
P01009	106904000	115322000	139723000	136051000	138221000	122749000	146021000	117020000	142815000	170544000	122835000	131066000	95243900	142173000	118062000	110437000	151779000	175553000	143986000	155503000	155169000	128070000	110444000	131810000	143907000	147662000	167477000	128322000	131420000	152604000	151833000	150361000	123644000	157371000	124816000	127821000	151910000	155410000	146924000	176935000	157317000	146012000	123860000	126865000	123737000	157258000	145970000	99783700	117211000
P01009;P20848	66164300	92739200	53064000	45548900	41785700	59763500	42370400	33641200	57212700	73770900	22382900	38947000	34731200	87354700	33579600	36037800	39853000	61230000	57257900	56470500	64275900	41366000	46889300	36026200	46373500	52998400	45546100	895428	47776700	49713300	47693300	44037700	44668700	52028200	48809300	34254000	45843800	41162100	51968500	53036400	65170100	76203300	43402600	51980300	43391900	24318300	42896700	32370200	30453800
P01011	17128000	17647800	21246400	16820000	20431000	14650900	13366500	13061800	20537000	25730300	15493200	19045700	17858400	17386600	16643600	13661500	19585200	20200100	20023200	16567400	18707400	18212900	19763900	13569400	15630100	15270900	20019100	16454300	14119100	16141400	15990400	17689900	19269700	13943600	14112700	21043500	16077200	15945700	21225600	16848900	21243900	20515400	19111700	14187500	13878100	24555300	24134700	16358900	17104700
P01019	3413570	3326180	2728890	3164360	3715870	4089360	3313390	3668100	3172600	4242090	3627780	3797980	2839650	3015290	3037920	2583990	3110880	3688870	3803860	3267640	3949940	3203330	2436570	3373850	2879970	3354990	3472790	3548390	3064770	3286170	2746800	3553560	2946350	2704700	2818960	2921820	2827290	2854340	2971150	3259820	3647750	2980620	3119410	3011760	2666000	3992120	3275680	3297690	2601480
P01023	60131700	49754700	48766000	62870300	101103000	61187400	81558200	52018800	68883400	90690500	60992800	122168000	67196900	70933900	62107100	71466600	78431300	56274000	55133300	117333000	46494600	57293300	56254700	47786800	52878400	92687300	67380700	78055900	74601500	73877100	61345000	111130000	66228900	82456200	61596900	68706000	86743600	62440900	54120700	109046000	50272300	63765800	70311800	47616300	53446200	92871900	63834200	55055300	64494200
P01023;P20742	17347600	10625800	17476900	16315000	22013000	14586500	18096000	12797800	18206800	21456500	17395700	30265000	16614300	16512000	15062000	16128000	19922400	15338400	14207300	28405900	13128900	12915900	15792800	11075200	17766800	20933800	17324900	16653400	16372400	17740100	15054500	30263000	15859700	19225500	15718700	18671700	22597000	14720000	15471900	27359900	14707800	14057400	21613900	12210400	14065200	26900100	16305300	16728800	18345100
P01024	55311600	52704600	65809900	52097800	50251000	71807500	50012600	46630600	56521400	57085100	46097500	50546800	55367800	49781500	47007300	37681400	46077700	42154300	73926300	49018100	56158300	49183500	54160800	49060100	55722000	53487100	65159600	56794000	48320600	58638500	60062600	60191800	56103100	48548800	47614700	41437500	54937700	39363800	69163700	56873300	56981600	52148500	48814700	48874600	54973200	55098900	58119500	39932100	42259800
P01031	2664160	3112500	3414700	3490120	2920140	3235220	3222800	3042680	3178090	2942410	2949820	2575070	2792360	2850790	2407540	2566930	2536630	2806830	3455150	2567250	2628200	1359250	2635040	3296570	3038720	2912540	3812040	3538490	2613280	3188520	3246840	2734300	3021250	2870470	2612280	2674510	2964680	2541590	3670850	2761390	2540730	1546090	2668540	2884360	2802510	3292290	3519880	2492360	2410850
P01033	14078	41876.2	32272.5	17978	31908.4	42302.9		53881	19590.4	36977.6	41089.1	28680.9	59555.7	57378.1	55199	67837.8	52057.6	47341.4	55381.7	49179.5	41312	47372.9	49755.5	57639.5	24094.4	60364.3	61041	69418.4	66316.3	57384.5	25489	26465.2	61793.2	52248.5	54552.8	47106.6	44767.1	35870.4	34936.3	42312.3	66028.8	41032.3	42180.1	60152.6	28770.3	33080.7	48785.2	49224.4	66172.9
P01034	48435.1	25956.1	47171.8	42396.2	60318.5	114551	107540	134220	93511.5	76262.7	57384.2	43983.8	32655.8	88791	53430.6	52900.4	60655.9	139186	68616.4	69592.3	38425.5	57766.7	37636.9	74089.7	56784.6	69403.6	106811	59632.2	97626.3	104287	90919	48261.4	69145.5	33485.3	47329.4	41297.4	42503	79660.8	44090.3	83840.1	59151	85415.6	35801.1	96136.7	51570	86199.1	50992.5	51973.4	70445.3
P01042	9771440	10095200	10633500	7477310	10632300	10357000	9148680	14302100	9532660	9127800	9823660	9163190	9238810	9618840	6211510	8560060	8521220	8018140	9412100	9257510	10664000	7912410	8673140	9556720	8504800	9860470	9865050	10405900	10528400	9518630	10917700	11827900	9370650	9401800	7383180	8274290	8656770	8442150	8892350	11547900	11328600	9045650	7894380	8314690	7310100	8137530	7926180	7029050	8758310
P01137		26966.4	11754.4	23995.8	40061.3	13933		29850.9	20615.8		57508.1	51359.7	62958.2	51199	82191.1	61924	48329	62211.8	29844	56159.4	41992.3	29965.6	73605.5	46234.6	17714.8	24692.9	34678.3	52346.8	83924.5	35996.9	31775.4	53015.4	27468.2	59959.6	75250.2	42054.6	65754.8	85979.1	35778.5	71887.5	46780.9	54276.2	104332	91628.9	69684.3		75515	79080.4	73475.8
P01344	449175	436796	272147	399527	683949	119008	157275	764933	406426	87667.8	236059	795057	474967	62724.2	210654	992242	284003	161176	598768	373950	476031	505310	493412	175102	328088	459006	806334	71468.5	551638	356896	186301	338346	209713	447511	162300	352354	164809	315088	292842	286718	384395	287172	207772	439319	135309	280807	517168	76203.8	454249
P01591	6240240	14331000	6685050	4474080	2892620	3326700	11496300	7906740	5194800	13439300	8505670	9567180	9680380	8404640	4822040	5051420	12893400	7400850	12098900	29099300	6507650	14290300	5091880	7404320	24149800	26216500	11964500	2252130	8832680	16012800	11650300	13394900	10080900	9123190	3785830	5545290	9110410	16261300	15935100	29348400	5255550	16351300	3908350	10713700	17851100	15998100	12530300	2685210	6594760
P01593;P01594	1368320	932582	1424600	863747	855505	1907340	1624150	1492550	1098400	1726340	1672720	2017840	2640380	1257270	947178	2454170	1056170	754116	3331860	3437120	2005350	1311180	1456970	2733490	1036590	1923620	1245170	599291	2888300	1177320	829055	2142050	1485090	1375330	1635930	1665140	1213170	936674	2992870	1452230	1127790	1881900	1412380	1022550	789936	2013340	578061	298304	1465820
P01597;P04432	1630020	1303840	906900	1258620	1209640	532804	743045	1500740	1045010	1281980	1164570	1320550	1314660	1134620	1488120	770561	1655510	1045800	2841730	1980560	770314	2491770	755766	819687	828886	2296000	1292790	816850	1237070	1404600	1256430	1874740	1171490	1191830	1325800	1418700	1503360	915682	1283520	2034840	1067630	2845330	678396	1376720	1579780	2328490	1552900	604255	1199330
P01599	888832	529162	302286	244147	414414	423949	906018	454388	607175	302527	359600	819650	575048	256524	378916	688140	514872	435359	691953	162151	481013	395315	332292	500420	784295	759922	530626	297837	565777	767556	464754	740551	355461	292886	309122	379204	435264	641734	704289	661074	463045	928634	478211	733437	1019150	336969	436159	369602	424975
P01601	414824	255451	214955	100643	373476	115546	132998	141431	154964	191074	220492	259482	364281	209213	233062	428476	309866	420338	426481	442091	562112	226167	230357	263141	582042	636388	225907	140397	435187	204877	260535	301281	376641	220351	216338	258653	192513	292925	248825	441145	449487	482418	216283	264418	492894	596511	218568	123658	254340
P01602	3353280	3361580	1600730	1672310	1761360	1722140	3421230	2894020	1985020	2292190	2109860	1920960	2900970	1140640	1605200	1802260	2797850	2206030	4448970	4720330	2326110	5797640	1554300	2005760	2956440	3090200	1844140	2800400	1961530	1876020	2959760	1383350	2560070	1600930	1767090	1796370	3124860	2290140	3738890	3724140	1515540	6263600	2633350	1921870	3184060	2667540	1999370	2728860	1689680
P01619	9053490	2708150	4388830	4570730	10537200	4759660	8319460	8994240	6156560	8544890	4848060	11510500	5657930	2325750	5494600	12561000	6276480	10893200	19655400	11911700	3780780	11718800	5127930	9549380	8159760	11757800	8529990	4943330	5414720	4046280	8492590	7632160	4714850	3427860	2120530	6773920	5574270	6537850	13069800	26225500	6035030	13029800	5511290	6699570	3599860	13001600	5559860	3752590	7589700
P01699	248769	619795	574380	223950	596460	664730	338374	668322	215805	387982	560082	503702	418452	299736	581212	390450	434667	168025	945969	575234	511113	498867	268409	244795	415513	1813310	253906	260291	360299	307809	440410	476048	284133	258390	455293	539563	172439	214471	490879	300046	163608	547461	165547	254862	363469	805962	348381	82569.5	238995
P01699;P01700	154390	170891	208486	48395.5	216231		78669.4	130963	202787	227768	160295	182868	79860.5	190328	216225	287335	89485	89890.4	340911	301574	105517	209400	58977.4	108284	85112	254929	82319.3	81313.9	102467	148086	102575	387476	92420.6	282550	102845	398391	76848.8	242137	514148	115220	30187.5	224382	48958.9	144267	86718.5	193841	68955	183044	161116
P01700	1259850	412760	887622	271267	620162	720885	536047	2313900	719902	1636050	956886	768900	558046	1192190	1165970	696347	826991	1077810	1897130	1098910	484071	180582	482943	1482110	448732	1270890	730541	1137300	627261	772645	758817	1205890	864581	689505	720257	1503880	850308	888769	1235560	1451940	662684	1978460	331052	851685	868143	718665	408008	482811	775783
P01701	6906190	7690670	13837800	2875620	6826420	6412270	6424710	4793070	4310500	6819870	3865070	13556100	5893150	4715590	7061300	9348210	6143660	3845480	10442500	5027560	2741930	6566220	2743450	5332110	9803670	15654200	3376700	2923680	4379230	6005380	3722380	5096240	6319230	3082430	6888610	3894340	5703210	6328460	7858920	4754510	2801150	10352000	6954670	10514100	9895080	13608100	3154460	1888130	3052700
P01703	135069	106234	804062	445187	442052	36441.8	278898	674153	592223	487376	118123	418276	303806	632000	103518	31700.9	248410	147084	907711	163398	492095	80669.9	45724.6	414583	443620	250162	228160	132264	85721.2	385711	69613.6	314842	489137	29080.2	48159.8	55464	140190	132140	144487	189264	261852	480674	229910	122854	354428	199265	259816	135106	71013
P01714	1326590	2172890	1878370	1223880	1182720	1156580	1935070	850457	487950	984449	1716640	1032460	1062740	809728	783649	1974150	2767180	1636390	2431840	1374060	635996	2189050	1056120	1263680	4281020	2296370	1240870	546916	958548	1885940	1260500	1283390	1311130	776435	1378160	1794260	1734240	1391610	2895530	958380	744213	2552680	530371	1282820	3604540	2672040	679911	619304	1257940
P01715	116205	144745	67517.8	24115.5	19170.1	43891.6	124061	136058	34797.5	77442.5	34657.9	169308	65051.6	20340.3	136538	144869	23740.4	26612.2	104465	46352.3	46260.5	103834	20444.6	13163.2	167028	103438	48885.9	133224	44715.8	39145.6	59659	98041.7	79016.2	162630	43232.4	37277.5	38850.8	49965.3	319973	83926.1	89395.1	87354.8	20129.6	75073.8	80224.1	122932	21594.5	53137.4	89231.8
P01717	45658.9	25860.6	36070.9	70332.9	136604	16811.5			35233.1	14566	45087.8	125096	33711.3		59333.7	82842.7	102615	40314.6	107478	30335.2	20543.8	96462.2		47454.1	39974.9	67702.4	21735.5	26819.6	26993.5	34987.3	18852.3	33237.6	36731.2	50874.3	58194.3	24000.4	45603	59137.4	60410.7		31942.4	63462.8			38810.7	37070.4	26632.1		108204
P01717;P01718	175111	261424	228351	444596	211405	144606	124671	123317	177929	385018	106934	155142	958949	307791	201836	12031	310562	181156	181524	72923.9	60985.8	552069	108789	168813	252278	289357	120920	98219.5	125364	165759	176612	193053	457939	113502	182396	201926	383140	168913	400953		203597	473063	365921	365350	287882	809089	273725	385578	328579
P01718		11403.1													45675.5	36610		14815.4	19355.5		9702.55	40786.1				42271.9						19239.9	77981.2			13762.1	61187.5	16286.1			36193.3	48551.6
P01721	339110	305468	288953	199983	125006	277031	252777	446964	282150	293230	422039	761845	763170	322718	256105	112272	749896	275371	404425	407678	176325	288135	171832	274892	394111	195857	200023	141569	161710	349674	239471	530073	552845	196863	335329	251654	658925	306254	367647	280368	140653	422007	162214	248651	215871	206902	145785	64491.7	197968
P01742	382015		47015.1		713134				30770.5	25633.6		174064	702019	536337		388594		23335.2	440443		259893	671709	99999.3	151322	567967	505945			364330	669548	304938	243885	431610	333052	19449.8	993145	35201.1	235635	609809		1404510	543333		777037	690701	636124
P01743	267220	100067	174690	352833	100888	299409	155839	136063	104192	141086	139903	334975	166420	149062	166490	123848	175988	165861	699073	318463	117223	242937	155848	139270	221408	320478	151232	190466	160236	178214	206834	238682	109732	86500	153497	137886	253412	113815	830471	323536	331500	312088	183360	176148	258535	377122	121294	136319	289256
P01762	33371.7				16279.1	58281.4	13822.8	46562.9	43696.3	37630.9	8729.14			12420.7			57758.4		60024.5	33653.9		32299.9		12195.4	23059.7	51105.8	20960.8			8945.62				17607	65878.6	22995.9	12809.8	9357.36	98862.1			45539.3	28579
P01764	9546560	12371900	4725140	3185450	6641330	8801260	10917300	5458910	5460940	8644310	5471540	6041740	11414100	5575650	7511870	4208590	6529790	5929850	16237700	6788980	6402920	13189200	10203300	3620320	9926630	8938240	9028420	6256470	2586270	6594450	7347330	7841550	8057600	7256260	4694930	3702850	5151530	7887460	8522160	9429160	3711810	7515960	5394020	6849870	5027780	16276000	2153820	1010220	1224270
P01766	403994	1040960	962727	566211	579410	848937	854874	594173	643315	440467	196176	617584	995368	501426	382415	367378	866061	727171	618605	756747	690326	876658	603535	1083520	657886	641498	776506	576143	700018	581927	442115	523739	845240	584271	772693	529424	1143300	730481	827507	1182530	440931	1076180	464027	1186340	419720	437845	517455	132553	715647
P01767	372503		40499.6	114754	96308.6	23958.3	118805		57386.2	323217	267252	356463	35082.1	49713.5	35835.9	26447.9		196837	411207	57530	10902.6	322730	115874	210708	151216	96707.1	81394.3	64231.6	147565			73652.3	47698.3	158494	139304	38756.7	71491.4	53594.9	44623.4	26476.5		157847	25123.9		227964	53366.6	62954.4	38244.5
P01768;P0DP03	99633.1	46502.6	72870.5	57129.7	45233.4	78080.5	74031.1	86151	93168.4	112606	187086	147827	70565	41904.5	117084	111505	55527.7	57282.7	206258	130133	76548.5	123263	28239.4	30005.6	195042	202207	59576.6	18755.4	32302.5	48584.6	85377.8	114621	76501.1	51354.4	119221	92792.2	52682.2	27383.7	170313	77527.6	138033	102868	28845.6	33701	161104	139707	63992.4	17528.4	42040.1
P01772	83349.2	75303.2	154309	111203	92366.3	116624	98679.3	81000.1	144801	109438	172339	122855	148103	45058.1	86923.3	164004	134357	167732	186009	138554	107590	148139	68462.6	115662	148426	130476	56565.7	105477	80760.3	121242	145230	123647	64253.5	83321.9	72398	176535	129398	149050	79063	229213	66534.2	195506	105850	101251	120743	125604	98782.9	88982	91421.1
P01780	3339370	9281470	10638200	5430660	2841570	5398900	7453070	4885900	4394090	3999220	4690260	12080700	11324100	5924270	8688220	7752830	7309280	4884610	13554700	14494600	5861950	12802400	3504510	5630650	14359800	14648600	5957620	7375600	10244300	4015080	4394500	7598890	11330100	4961800	6918550	7143630	10927500	2491540	8980720	12879900	5956950	8274580	5556090	4570710	7008740	8355400	6861500	4816650	9730880
P01782	2126210	1383120	1932460	1116210	817026	1264250	889458	1371000	809606	789717	793888	1812700	876908	1009490	1076220	983373	965637	805551	635338	2075200	894188	2115620	651746	813564	1035080	1105310	1900820	481242	1316470	444789	337716	2272840	717116	1208310	848137	1338300	1104030	489085	976279	1139880	398213	1326810	561459	647418	744328	1582800	711181	258048	503561
P01817	517291	233971	125842	151759	76983.9	804426	569804	91490.2	487658	197773	396145	445994	233152	551217	518979	206362	469817	789212	674368	511099	137915	507507	310566	389511	723129	417752	285263	294364	727907	392635	389938	697074	531308	270939	418452	192832	202657	397906	346495	380050	245205	837822	230846	327135	567349	606587	165990	163935	645554
P01824;P01825;P06331;P0DP08	936810	620768	641566	879992	1756800		1161700	1022540	963532	1035280	682134	622637	1129970	747963	1592640	1098400	949688	1663690	1001380	2687370	969496	1103870	392633	1214790	904303	741197	444641	588695	1401990	779913	1104480	1704580	943800	317411	780459	1169430	839704	583345	1038780	1559340	724351	1103160	732035	2474040	760154	764814	1097510	230804	1463760
P01833	151582	154524	107948	156384	123681	292431	214065	122228	139879	167481	168680	156505	264048	182248	178805	256637	276832	116611	141368	242730	190956	120343	178560	154020	242824	164692	159410	198995	176354	214472	274226	154582	294291	98028	162534	224769	178925	176278	145877	246437	170415	107759	124425	130187	255206	125065	176194	129453	122259
P01834	94853000	77686000	70091800	82355000	78244100	71646000	82719400	56512200	84169000	70152700	105325000	69253100	79613200	93582000	39034400	43727000	59161300	59034400	66527700	72578300	63385300	92195800	39920100	66384500	45298500	90357400	58489600	52396100	75086100	54249000	70237100	79880300	39647100	75420700	51355000	63444000	51546800	83030400	47302600	82953200	40190700	99940500	58581800	87707000	67187900	75560000	53231900	44042000	51790700
P01854			14903.8			17635.2										50496.1		7484.86	19486.1	21398						9127.69				94673.1				4917.51		34240.7			30659.3	19575.3
P01857	185105000	128708000	140234000	175388000	200892000	144560000	198258000	156635000	157704000	168197000	152394000	147581000	189064000	159249000	146765000	117824000	151622000	178136000	172893000	171781000	137619000	192531000	110223000	164610000	214213000	192397000	143429000	85724300	195939000	131967000	173393000	132861000	174634000	131630000	126420000	135298000	131814000	160383000	131041000	135371000	84803900	226141000	103905000	145287000	117507000	167181000	108378000	67541000	147530000
P01857;P01859	7488280	5607780	9542960	7126270	5095820	6081560	5270420	3903550	11433400	4068560	2426760	8205930	3664210	7508600	5360040	7887080	5332550	12174300	7985340	5478680	4015250	10572200	5001740	8227090	5744480	7236920	6392880	7258740	7508370	10351600	10205900	11762900	8479710	8571290	6227400	10870700	3748470	14651900	6684980	5988860	4482400	12516500	7237370	6819300	4440280	8952230	4750830	6601230	7257470
P01857;P01859;P01860;P01861	7994270	6950670	9312510	6197810	5782910	4042890	8843160	7828350	5281210	4603570	4191590	5144750	4821930	6289890	6105210	2957640	5880030	8203590	6273510	6721880	5856520	12493900	6737600	10004100	6465360	13307000	6991850	7243030	14191200	6861740	9724540	9881150	3940060	7311720	6086990	6066430	5434030	10712200	6880690	10684400	6259660	13251500	8600970	13938900	7317220	10899500	8914620	6397540	8083060
P01857;P01860	166755000	116003000	133142000	118339000	165596000	97157900	119645000	110454000	123196000	120145000	113067000	95408800	177380000	129712000	83133000	113283000	105023000	108874000	110106000	95930400	80254900	173736000	72573400	119559000	105997000	120595000	87272800	60090500	176721000	64828200	105214000	99903900	96623700	170404000	102652000	107494000	112944000	98124900	87918700	109679000	78644800	165045000	111344000	109105000	105021000	136500000	96295100	60784100	141986000
P01857;P01860;P01861	1016900	1118610	1151590	1006540	1657940	1194920	1061720	1565960	425941	1224340	1157190	1126320	1639670	1037540	1424490	1937710	2166800	1655400	2098910	1851420	1218230	3085830	2819860	1417940	1107090	3313250	1509190	1539440	3487710	2142860	2565770	2112370	2445170	3017640	1812630	2318880	2145790	2616960	2295270	2411790	1115840	3948570	1270210	2251730	1577550	2876680	1498200	860954	1810490
P01857;P01861	163073000	133230000	95376100		93937500	68828800	124557000	110387000	85628900	134136000	90383500	107523000	81924500	81715200	47882000	107276000	84600900	60503400	62110800	97497300	26690500	88729700	22769200	56307200	46587300	97851500	36573100	52121900	38404500	44318900	40938700	55038400	21889100	50301800	51006500	34460700	49778600	55648500	61998500	30124800	35475200	33515900	57228100	70303700	23497100	50256900	42293900	38843000	37013700
P01859	172935000	165113000	292373000	153788000	157189000	222501000	218028000	174384000	321978000	156237000	208849000	290337000	140207000	181737000	142026000	229094000	181924000	316111000	215024000	264337000	162173000	296137000	156465000	266989000	211219000	249978000	242696000	227724000	179734000	213843000	236263000	279353000	115611000	178037000	159783000	285640000	205940000	324450000	209096000	246772000	102294000	385401000	155233000	280987000	132554000	205213000	137398000	125039000	156049000
P01859;P01860	986585	1348050	2192360	994565	798735	2121080	3660630	1207520	2747070	701595	2579930	2905540	1214290	1218810	2325980	3363620	1855050	2562520	1829800	1892260	1494320	1866330	854408	1763400	971895	2332180	2303090	1462790	1031420	2905460	3329290	2296620	976221	993362	798354	2826910	1369930	2036610	1039560	904720	628000	2942540	1587620	1357170	1442190	1862670	727710	949006	1578090
P01859;P01860;P01861	549465000	177118000	650990000	262361000	193722000	319671000	373729000	434095000	694101000	141724000	203869000	482054000	170135000	391605000	306313000	498131000	316932000	462098000	270670000	544953000	96216200	521780000	387342000	499313000	143819000	698341000	605134000	550018000	426902000	466916000	501938000	891285000	354517000	539088000	391993000	595911000	519757000	659035000	284311000	546773000	61558900	816047000	300827000	380391000	71564700	310058000	157930000	294290000	244776000
P01859;P01861	4309940	2548810	2948570	4684260	1999220	4124060	3551060	12646100	7817720	6836460	6954860	5547640	4071700	2634260	5915540	14190300	3923360	2168910	5107630	10983900	1969180	3879980	3281180	4673520	1479690	3266960	7830060	3167750	3062840	2093150	4426130	9129350	2262720	2817300	2516130	7911810	4379960	3722610	2826920	5980370	1221720	3084180	2649890	1549940	1768020	3041910	4261630	1543900	2212650
P01860	27878800	11069300	25415600	13575900	28616000	7655100	40517600	35326900	34706500	17633500	14713600	49753400	15411300	20353800	42360100	33896500	7800640	39131400	9139780	26705900	10338100	27076300	32580500	19331500	15359300	28799700	22037500	23893600	16766300	24215300	10591800	41206800	13823500	22806700	44018700	33067500	8308380	32786500	9554230	25762400	9205260	26744700	30290000	22520200	15132100	13895100	12600000	14221100	10927800
P01861	14290200	6634080	16407100	13706700	3253100	12577000	6201830	11615700	6373390	6734450	6632990	1875680	2278320	12965500	4500960	35215200	4665940	4416670	6485310	25111500	3371780	29158500	3084360	8997320	2489480	14857000	20372200	1349030	7365260	2389280	9565680	2274980	2317300	12585300	3661030	28108800	5056380	4953640	6082820	25819300	3322010	21589700	3205020	11416000	2842550	23876000	24818700	1121180	7459930
P01871	95258300	89781800	73981400	84880300	39990300	40417800	130790000	74550300	62684000	166447000	106680000	106082000	153337000	64679200	64567900	76356300	115906000	98331800	147979000	335869000	69322700	168374000	52531600	87103700	274418000	148058000	153523000	57373500	105483000	162779000	111904000	91833300	119292000	60863900	55543900	77405100	115224000	92306500	128456000	326518000	64783800	164091000	55835900	81929200	187319000	156934000	145405000	36807300	87524600
P01876	181743000	149990000	142896000	203085000	101909000	99524900	124403000	100556000	165465000	99777500	87073300	76458400	84135100	115112000	61299600	73226000	145999000	68225500	111745000	116754000	49617500	121010000	65274800	55751400	109954000	120251000	92726400	54693700	42506100	136605000	69830900	69298300	76139200	111747000	53170600	87591200	147127000	75453000	118503000	122588000	43900400	96183100	59169000	67236400	87747600	123240000	54034400	32825100	41688700
P01876;P01877	255880000	230439000	161456000	214591000	131058000	94045900	137545000	96644800	144128000	105478000	107097000	77498000	83612400	118039000	72126900	92563700	215847000	93302900	155237000	190068000	56536100	142469000	112194000	97932900	195609000	184602000	155198000	96140500	59215300	237777000	109962000	97977800	99800600	137196000	73567500	122417000	226310000	107969000	152818000	176369000	70229100	145220000	136763000	99059400	195647000	192488000	103595000	65373800	68813600
P01877	4487520	7161460	2083780	5379880	6815800	2904230	4105560	1251270	4740400	1625520	1097500	788285	2565200	2627180	892989	739123	4579910	2190270	3500120	3182070	2064150	3978050	1783430	1920970	1810730	8580440	2431990	1038010	791464	2937110	1987010	1410490	3704860	4035360	753073	1141480	9095360	1711170	5160280	3861390	2461680	3996230	644834	1286690	4240260	5366160	977186	541813	802792
P01880	1164650	1207360	384261	510108	516497	378375	3336960	2513230	3195820	16459.4	288190	49127.5		1440930	612931	914256	1693840	2384380	3962790	1022890	901660	393920	24210.8	1613930	1548550	16699.6	3373890	353762	920133	217757	326668	58847.2	9207.71	1457250	622383	862153	1681400	2261670	3366310	1016280	905202	306155	16442.7	1137900	916090	26364.1	3518440	250605	1036970
P01889	22686.9	15379.7		34167	30128.2	13302	29082.5	14036.2	8762.94	27174.8	71331.2	43089	93293.6	99233.1	26505.9	69394.2	149412	113851	120302	11536	34890.7	28732.9	62550.6	115327	8687.27	81167.2	44430	33885.1	49613.5	61700.9	106483	41008.7	30734.7	94249.6	55997	53651.8	45129.2	60087.5	45231.8	40331.7	44318.8	92361	49149.2	205083		14856.8	80524.5	27589	41913.5
P01889;P01893;P04439;P10321										4426.52				6788.76	6492.66	7219.79	22137.3	1463.23	10662.4		9022.54		12350	2964.11	4761.69									5382.65	11498.6	6383.24	9160.36	2902.37	26561.7			9440.8	6506.8	14197.3	22746.2		8672.39	6551.86	4326.1
P01889;P01893;P04439;P13747	25199.9	182034	117160	137615	113630	54581.9	43649.9		15082.7	23974.6	81227.4	21066.7	202554	281575	121682	59813.1	219544	544514	208556	40364.9	331562	68778.9	181540	251668	277156	52225.2	162947	232391	106297	87341.2	194611	97779.9	19310.8	125695	654766	476294	163165	247540	45253.9	26081.7	268498	212380	113890	305978	452245	122344	141233	370739	319371
P01893;P04439		27438.5		20815.8				63740.2			32564.7	7853.98	11767.8		45831.4	3369.58	71811.3	25510.3	4206.01	13168.9	44931.3			8636.06	30717.7		23224	7114.95		39357.2	18953.5	4748.65		9568.11	38310.3	19751.1	43489.8	27840.9	5514.86		49163.3			4402.84	25870.5		38003.7	20786.3
P01893;P04439;P10321		18179.9	12434	19957.8	21454	20989.7	23257.9	41991.2		7689.59	31234.4	8495.92	25150.7	29041.2	108188	16304.3	116673	87330.6	23316.2	34065.4	81186.7	36187	59668.6	19330.5	39356.8	26500.4	35740.7	12785.1	18130.3	29168.2	15150.6	10329.3		22347.3	100416	45638.9	55585	48234.3	44034.6		50920	32890.4	48894.9	14980.8	71803.6	14742.4	67597.2	51282.9	18123.4
P02042	292001	138618	155352	98378.9	96211.8	101788	77683.4	48108	50014.9	86021.4	221548	415273	149644	105682	267620	414645	302137	158844	237599	308973	218240	297062	315551	386221	206657	232023	177005	274228	198657	330439	279775	402545	100627	132171	456705	176817	61162	246709	466665	391454	162673	310644	109851	344374	99808.4	362120	133864	35470.2	151046
P02042;P68871	2358840	1582550	1737890	1530930	1457730	1015910	1097940	782776	1437190	935633	2052010	2895870	869204	1530850	2828890	3281910	4382600	2603010	4060770	4678910	2940380	5208010	7214150	4362510	4538390	4381280	5123640	3660400	2860330	7423560	3186290	6352600	1747360	4659480	4010380	1891280	625248	3113670	4576690	6271340	2795980	3561590	1076190	3144550	1371640	4244180	3116280	730351	2363760
P02042;P68871;P69891;P69892	8180250	6265450	3384090	4997920	3649640	3151180	4224320	3490610	5740100	6249120	16279300	15610800	2575900	7698940	16964500	12020800	7638790	5421300	5585890	5758100	7129880	11433900	11938000	12593000	8365970	14060500	7815670	10344500	3280940	10960800	3943950	7057740	4152990	6239230	10277700	4801960	1800000	8004290	10981400	11547400	4601320	4645540	1854260	8062130	3522170	6417620	4405680	935736	3809600
P02452		5129.91	8774.75	7624.79	12852.9			7376.63	7219.03	12555.2	16628		5637.99	14613.2	8648.63		5498.01	10577	9888.65		10680.8	5796.21	5913.9	14753.1		8455.67	19662.7	13854.1	8352.35	6325.65	7869.32	7599.78	12493.6	12532.6			12568.5	5427.54	9099.42	19779.2									8605.16
P02533
P02533;P08779
P02533;Q04695																																						7375.96
P02538																																		28132.3
P02538;P04259																																		37667.9
P02538;P04259;P13647
P02538;P04259;P13647;P35908					9238.81							10592.3						11821.1			130757									6618.45	11194						7753.73	88011.9	918953			8213.58			11021.2		5903.52
P02549											9715.92	15893.2			8131.25		14901.8				7964.7		13609.7	7114	10266.7		8884.84	17334.4	8299.03	8894.49	12884.2	12153			12733.3	9912.88		10423.9	9952.81	14059.1		11525.1		34470.4					10768.3
P02647	235669000	264411000	215281000	213704000	309011000	235093000	296957000	268909000	323431000	222684000	333237000	322233000	223074000	224141000	233098000	240965000	235705000	211899000	218311000	286615000	234596000	243047000	226888000	274105000	276405000	313902000	276379000	263460000	312549000	264472000	346109000	295064000	205954000	255773000	205219000	223344000	224031000	221769000	185959000	254797000	225132000	260781000	248535000	264322000	264670000	277235000	240115000	214331000	300157000
P02649	5962860	5567600	7139330	4593110	7149810	5269930	4374460	6530030	12545600	5976650	6263500	8161760	5789940	4611870	3928980	4765880	4688200	8437160	6033520	7234300	5101940	4513640	4235990	8369880	4786870	8294060	5879290	6853880	6535520	6761790	9075380	7930470	4477750	5262570	3396260	4941390	5841430	7536940	6007990	6929930	5794130	4341120	3817610	6914630	4639330	7708390	6246640	5068150	5237370
P02652	28973800	17300400	17342900	18952400	22155500	28464000	24045600	24193700	13616600	25665300	24213600	24740200	17591700	13592700	15896900	15640800	17782100	17551800	22907400	20525900	19811700	13015200	19791300	15617100	20701800	29525800	15518400	23066300	24872200	18687300	21803800	20468700	13554900	17631600	16432300	16121900	13849600	14779700	18930700	12207500	15749100	19143200	20986100	18179200	18718600	27148200	17012600	17415400	18637700
P02654	3871290	3799310	7973490	2924500	4586610	2903130	778718	2823170	4772730	5843910	10049500	4075690	8167990	5579000	2008210	5204360	8659010	5020530	6010270	2584250	7801840	3222310	2247520	4770200	3550110	2816220	4096830	6365950	1601540	4843810	11589300	4563880	4818560	2857390	3795550	3463780	6460270	2518730	7719070	6274140	4387350	3229410	4219430	6049620	2143920	13407000	7343020	6222700	4685360
P02655	2213810	1848730	11571900	2076810	3693230	1785300	910904	3511330	2305590	1594240	2436410	1368350	1892180	366308	1315780	2584190	1770370	1735170	4712430	772002	2225090	740651	786854	1075940	816472	1398110	3246050	2999900	1785680	1928580	2188710	1181810	1120410	2516590	1152650	1456920	2512760	1575680	2811210	1165550	2586460	556893	804361	3369220	1229960	3594790	2553390	1374410	1056400
P02656	21421900	19542400	32195400	15418500	21761800	19360600	17502100	23522600	31703800	16455700	22925100	18721200	18426800	17356000	13363800	17981900	14753600	15838700	23455200	15564600	27144600	23299900	13353500	20898400	16888900	22915700	23285700	36752400	22905300	19890300	26286800	21763900	17738600	16366100	11173200	12902000	15722900	15878100	30175000	17854700	22534200	21383100	12787300	30548200	15350700	18612600	17090200	27954700	16995000
P02671	62509000	1855660	81808200	56860000	43794100	53954400	47968800	40879200	54896000	44995800	35218200	30027200	38577700	31356000	35980800	30960600	27969500	30649400	48524100	39856700	29500000	43111900	33262100	49241500	42189700	39161500	41158500	35538200	29434100	41034600	42336000	41556600	623958	32194900	32696300	40195700	35334500	27239500	35793500	49563600	29189300	33591100	25395100	29624300	39566900	34124000	49223200	87526500	29384500
P02675	54006900	572553	89487500	57077700	59852000	60723900	55285400	42362700	61664100	53223800	41878800	36358300	42814800	35227100	39741000	34224900	31649300	32483400	37801500	40379800	28270700	40583400	30208700	48545400	40491900	38275600	46526200	37231000	30781300	39260400	36794300	38872400	287647	32480600	33914600	39788900	33105000	27826800	37686900	43502400	35986600	33681500	25619600	29419900	41785000	37524700	55084000	75344800	27328100
P02679	59758800	415834	85166200	67914000	53106200	54850200	53647400	45084600	60712400	51908800	41427100	33830500	40827100	41992000	34503400	40143000	29981000	37709800	51008600	41868900	28981700	40418900	33483400	50769000	51270000	44906300	46993300	37683100	33016800	42225800	40103000	37653900	290238	33303100	32386900	46425600	33635300	27376500	40976700	50466700	33300200	34045900	25660400	29299600	38816700	40767700	49473600	64637600	27980700
P02730	48273.8	30818.6	21332.2		24193.9	13663.3		21382.4		9665.23	50413.6	93499.1	17710.2	21769.7	134482	88017.1	237016	102981	16800.5	33146.4	44316.6	45196.3	75194.8	62440.8	81224.6	34923	77627	82922.1	43385.6	76580.1	49197.1	135265	21611.5	29597	161656	77958.3	13214.5	49696.5	34262.4	60537.3	42984.3	101770		119200	26881.6	27263.2	108372	17068.7	92013.6
P02741		31092	25331.3	34927.1		170393	10716.6	7284.84	43703.3	393690	18481.5	15039.5	11548.1	11374.1	10583.7		8863.73	104658	148763		12688.5	74693.3	143569			12846.4	60126.2	63718.1	12439.3	25457.1	19821	6943.48	27285.9	11930.2	14412	114258	24918.6		77516.7		26906.7	28352.9	19646.8	9117.02		66227.2	49631.5	16529
P02743	293929	262909	258136	302132	171119	441408	206667	301513	478457	288528	577620	373455	441317	310740	106940	135380	295259	353431	407903	288413	156373	293234	278506	212750	241447	382716	281683	269047	232197	400006	365281	251061	382801	219916	252560	162528	197365	193894	293141	300865	296381	206725	197829	185261	293314	354489	283785	332540	89999.6
P02745	1314150	1377720	1467490	1774650	1848190	1505010	1499500	1603850	1859240	2357660	1280770	2187060	959497	1699590	2006710	1187820	1268580	1890270	1321210	1872000	1520180	1488050	2090670	1440330	1504350	1369580	1783090	2291610	1861410	2051840	1212220	2532300	1536740	1778690	1420580	1197200	1787470	2185330	1416090	1841970	876130	1386680	1457620	1143040	1552350	1578670	1104150	1486340	1222190
P02746	1768440	1189300	2929500	1744410	1973060	2144250	1763800	2265150	2749500	2876880	2537910	2297310	1643710	1691860	1946080	1921630	1727580	2474110	1914040	2071290	1543870	1718510	1388530	1463160	2050260	1536120	2027680	2439180	2007720	1970490	1915260	2420630	1336540	1798480	1806730	1422260	1679630	1761120	1656020	2438520	1534820	1541770	1358760	1370360	1196720	1424950	1415090	1682460	1995670
P02747	1939240	2586720	2496370	1680930	2660620	1320020	2028080	2170510	2667550	2062250	1710380	2302520	1550010	2080370	1873870	1952290	1970600	1897130	1548170	2000040	2255120	2648240	2354510	1909420	2686040	1023960	2212490	2683730	2539810	2828900	2736840	3364520	1914310	2287030	1548140	1900790	3176090	2283250	2630140	2365520	1905750	1088250	1480930	1880070	1065240	1130390	1080190	1170410	2240760
P02748	2305560	3044410	2820850	2947090	2032090	2961590	2198340	1955970	3240370	3658910	1944420	1968630	1782940	3151600	1639570	1524680	1997120	3456450	3235240	2238870	1770590	2547800	2146650	1533430	2840620	2397630	4021030	2122620	1907770	2174240	2165390	1652220	2083470	2049150	1904040	2165050	2467030	1828790	2864330	2790410	1838750	2032430	1530010	1770720	1940740	2973260	2776180	1243840	1462210
P02749	22624800	18611600	17297800	19226700	24763400	20830700	21126700	28241300	24100400	21944400	18291200	20633600	21226000	19881100	19611800	17187400	18589500	14519300	21181100	15295600	22451600	21732300	15623800	18482800	19873300	15824600	21275500	18712000	14993100	15939800	20571900	18552000	23541600	20938700	17124200	16065500	17511500	20257000	18792000	19666300	15831900	22963100	15564100	18599100	15726300	14383500	18251700	15171700	17865900
P02750	4815940	4044050	3239900	4665220	3285870	3864410	2924490	3895510	5723220	6409170	4756360	3215360	3510140	4791350	3738600	4138080	3067590	8209600	4404230	2812490	3338090	3024160	4104370	2307660	3773370	3286950	5045490	2269990	2378670	4227920	3628330	2880580	2963540	3560750	2555560	3981750	2956920	4539590	4024970	3511990	2794080	2981440	3013250	3132970	3169620	4958850	6348850	2080590	3046640
P02751	11834600	12184700	13643000	9505230	7295760	9247960	7484360	5030860	4033750	3379900	4527350	3696520	1738460	1064900	3124640	3647600	2049630	1257920	2448870	4884670	3290650	2305670	1106320	7324210	1696150	1440050	1224150	1583700	3421240	2895380	3650480	3460920	6404990	1140140	2248920	1860090	1880520	1815670	3237540	3670510	1533820	1400850	1083590	1423110	4421510	933819	2020770	19464500	2241060
P02753	4023940	1861310	2380670	2516000	1832010	3299570	1869950	3154370	1374770	1213430	3080940	1974310	1692930	2626580	1943620	1236740	1755730	1618740	2013480	2333470	2023240	2001170	2601870	2971850	1936980	2184760	2838190	3433840	3248000	2476200	3449550	1677390	1968560	3357430	2144140	1853430	2103330	3362300	1780370	2183120	1989520	2166610	1331960	2213590	882809	1444150	1464270	1142120	1879500
P02760	11634000	16883400	10895400	11262700	14006900	13422900	12887600	14250400	13511700	11344900	12715600	11802000	10337900	12497400	11461600	11340400	10516500	10378300	9536060	13122100	12199500	14534500	8202690	11830300	10473600	10846000	12070900	9695040	9202210	11648100	11954500	9480870	8531770	10125500	9457270	9972470	13069100	8923660	10512200	13870100	10017800	10677200	7837660	12305100	10573600	12574300	9282550	6176670	11086700
P02763	17281400	26690000	32633800	23184400	22727300	26693400	21023200	21466200	26757800	33821400	19567000	17497900	20967100	21993400	16172800	15411300	13756300	31168700	30391000	23427700	24817900	29053000	21999100	23014400	20329700	16220800	31571100	20289300	19954200	26435400	20342200	19038300	24639600	13863600	17349800	19821900	15886300	18074400	29305600	19930500	21784000	17132400	22433700	21716500	18832400	24125000	19667300	15306900	12588100
P02763;P19652	44879500	38999800	5535660	56647000	25502100	40565200	32862900	32067900	50464300	58189200	38856500	40003500	49041200	56176500	34240200	15486500	31683000	35646500	53793000	32551400	35788300	39132900	25456900	27245700	32909300	21763200	33795000	36112100	21640600	42370000	56461300	30834400	34214600	43703100	54720400	23032300	15907200	28461700	45072800	38348900	32197900	46749300	27424800	30725100	25230200	26288600	25783800	20505700	12725600
P02765	14797300	11195100	16654000	14401500	12394700	12736700	17835200	17761700	12397800	10988100	11207100	15660900	15450600	11549700	14867200	10793000	10622000	15081700	12684000	16816200	16946300	10139900	7539230	16486700	23112800	14424200	14637100	10697900	14475300	9362170	14234700	17228800	16434700	15216600	14497800	9551070	12646600	13118300	11953400	18399400	15222200	10373600	6770430	17781300	14843800	13392300	12878600	9180080	12464600
P02766	2471450	1710310	1500550	2760860	2291520	2589360	1758770	2547760	1545960	1257370	1550780	1303540	2285530	2053570	1857970	1332390	1044310	1253570	1205100	1299860	1858520	1293740	1168250	1572690	2220460	1952420	1644110	1787170	1551220	1223410	1964740	1804410	1895480	1702530	1195650	1013440	1630550	1048340	1403950	1673560	1388480	1544290	1439050	1933750	1734490	1739410	2927550	1327890	1481420
P02768	558959000	466298000	634864000	459041000	604258000	483235000	543083000	654914000	527241000	543095000	544521000	645970000	474160000	579659000	409481000	513917000	474321000	514075000	555192000	648820000	557570000	592056000	455585000	540649000	573058000	591455000	497064000	530845000	572853000	560765000	591112000	719064000	484065000	533991000	420852000	412654000	467219000	535854000	473952000	570535000	529234000	644983000	473945000	578934000	499607000	570107000	479770000	350081000	526143000
P02774	34502100	30779800	33700400	27434600	33759300	32017300	27739500	36408700	25811500	28248900	25560700	26256600	30092400	29036500	24413800	26407100	28017800	32351800	31271300	28250500	34390700	32854900	22492500	26679700	34748800	33902900	32386600	30817000	28755200	29621500	36171300	33483000	30516300	28383300	26735400	19960500	28380600	26703300	27955000	31312500	30081400	29840400	22171500	27779400	26483000	29072100	26472800	15828100	28513700
P02775	130701	2327460	511755	445012	915837	403388	313357	1442260	970235	279267	1537010	1117910	2675800	2260490	2905050	1607570	1786400	1670490	1283450	1759520	1693280	1662940	2756160	1905800	960205	1959990	1504200	1613790	1906910	1662970	1625360	1574900	1988160	2255220	1979670	2844090	1597900	1961080	1458340	1556240	1474900	1390560	2808560	1989490	1719100	795353	988851	2369260	2865030
P02776	34096.4	877147	232631	166489	709343	241310	178534	873991	603327	193566	1777440	1309830	1016710	1712770	2997800	1854680	1171090	894266	1121520	1023830	826904	857237	1531940	1073880	700490	768863	655625	1546960	2093760	720677	1411570	672436	450843	2005460	1474720	1145110	1138450	1691860	1240120	1042590	634878	822853	862340	1086220	550788	539739	744937	1389410	1555930
P02776;P10720	202053	1626090	366149	670163	1696530	649312	343095	1836010	1138140	290602	3338010	2148620	1581590	1294540	5987350	4719000	2045140	3642510	1160790	721073	2246550	1050800	2920030	1758230	2331950	2001830	2150760	1456700	2527830	2193700	3666290	1892130	3541150	2003260	852847	1588260	4509740	1584490	4137050	3942040	1604570	3449030	3962960	2387880	1673360	2548830	4603210	2909340	8116250
P02786	61788.3	52994.2	89914.1	41796	74588.6	64150.4	98748.4	70118.4	112455	105862	57187.5	68985.7	62068.7	54007.9	71591.4	64153.4	120020	56866.6	74425.8	68296.1	90802.6	58902.2	78999.2	104980	143426	63000.7	114546	58538.7	80256.7	97960.4	72574.6	69951	57872.5	82366.5	62705.7	49879.4	126920	60476.9	74777.5	59560.1	94844.2	75430.5	51814.2	109335	135786	79585	96590.7	62497.2	86307.1
P02787	104398000	124740000	149663000	116825000	151170000	131333000	167203000	140619000	170142000	145299000	136645000	122861000	111648000	120202000	85885400	96580600	132173000	88984300	114674000	127789000	158132000	95331900	97951300	125939000	181757000	127299000	154150000	128805000	117799000	120875000	140736000	125740000	109559000	128948000	81692500	85119700	122200000	105189000	107111000	133084000	146407000	106026000	115134000	135177000	143572000	106080000	135255000	82851500	104014000
P02788	15488.2	88353.5	52892.5	23911.6	26053.4	41294.9	29125.7	46809.4	18715.3	19846	36577.1	27417	22650.2	22154.9	47205	33146.4	11336	21312.8	10876	44454.8	39556.2	36936.6	10362.2	8771.98	39661.3		21054.9	18985.3	9312.63	14704	25748.7	22265.3	48964.8	36256.6	40096.2	15587	12987.6	26791.4	27501.7	29381.7	22846.4	31225.5	6287.26	39665.1	39811.6			17871.4	26876.8
P02790	69872900	71924200	63954200	67957400	70943400	76965200	56381700	59684300	76537200	76996800	58632500	65890500	64052900	62463000	54605100	56488700	53889500	58756400	63189800	61630100	53030900	60051000	41582300	55407600	61782900	55049900	71294100	61324000	58548600	63786800	53867300	63792600	63901300	59075500	50847800	53002100	54459500	48116900	64242900	60715500	54039100	65634700	51673100	54867900	54778300	58961600	60382500	38484500	55346300
P03950	57355.8	38688.3	51390.5	65023.5	84931.1	60650.5	109212	43454.3	50569.5	70318.8	71773.5	77522.9	57249	30552.7	42823.9	66115.4	70286.9	49986.8	60418.2	73806.2	74275.7	68228.2	67135	92332.3	75043.4	48034.3	67693.1	65881.5	86227.4	50439.9	92338.6	70678.1	102682	41391.6	55216.6	64025.8	68312	54881.5	57868.9	96966	38664.9	64896.2	31019.3	99117.4	73893.2	41336.4	90307.5	50968.3	32773.3
P03951	234375	230989	274804	329182	263966	244715	296427	277600	316264	269264	310927	238103	326761	256530	187494	193830	258201	191239	369515	249939	346915	255795	305892	203649	271007	309514	260429	261162	316395	278390	293619	308686	314008	293093	178451	212009	293990	196774	288869	265397	306240	224698	242932	282188	173279	285956	214124	186994	273972
P03952	1768760	1836470	1863600	1974070	2028630	1977230	1485360	2051360	2107190	1032620	1500740	1983450	1768540	1614700	1123230	1263230	1592530	1099450	1856540	1720360	2218730	1591160	1486940	1773080	1441270	2093250	1818540	2179690	2097120	1836400	1739850	2220860	1778970	1741930	1222430	1456870	1514260	1707150	1887980	1590140	2218940	1368400	1726510	1864450	1106060	1813790	1958520	1572390	1341090
P03973						26266.4			18202.4		21012.5				21343.3				64375	15710.8	7273.76			25867.4				14994.1			20629.2	53436.9			4942.47		30178.4	32601.3			15501.4	12303.7		13412	8276.16	10786	22804.9
P04003	8240570	8620970	10904600	13800000	9038070	10810800	10111200	10598000	11935400	10614600	8524960	8634230	10057100	8612050	9036660	7713060	9471680	9602160	10104900	9381820	8117450	8489030	7984030	8651520	10345800	9906720	11714200	13269600	7252860	13101300	9966830	10205800	12431000	9166050	8620480	9790330	12152900	9430600	10957300	9030110	8015670	5642060	6426620	7294150	5759100	8311250	8290330	5072300	7163190
P04004	25404100	16196000	21088700	20343100	21564700	25763100	20933500	24378800	15512600	18354200	20628400	17546500	16210700	23669100	23647300	18615600	23312300	22317100	20771000	21471300	23490200	13682200	18595800	18188100	18499600	16446400	18663700	21079600	15039900	19962200	16909400	20032300	16970200	19183000	20009100	25414900	16831000	15597500	19438300	21253700	24073800	15102800	17234000	14283500	16544600	16753200	21573600	13643900	15334800
P04040	26824.6	26641.9	31768.1	31897.7	36964.6	24653.6	20631.2	23951.3	28252	25490.2	61389.9	85158.9	44338.7	46664.6	58925.7	101842	78474	58371.2	51628.8	65406.5	60910.9	90142.6	81430.7	72755.7	55716.5	76124.4	66838.6	76011	63071.1	76547.5	67881.7	91778.9	26895.8	56106	76226.3	56823.7	25091.3	75881.8	83992.7	113146	56934.4	59517.7	45234.8	77948.8	52331.8	67731.1	51628.9	33380.9	84616.8
P04066	15792	18504.8			22880.2	23007.2	20811.2		7314.32				16623				14224.2			4626.74	19824	26070.8	11848.6	27835.3				8080.11		8189.44	15312.7	11962.7			17111.3	15234.1	6444.47	15329.3		13716.3	9280.89				23438.7			13205	20846.8
P04070	135363	94241.2	91797.6	102182	101908	103670	77938.3	93686.4	102294	89707.8	95003.3	86396.8	59675.7	85764	101630	111668	102102	84298.7	135494	128277	80592.8	108985	159533	117263	103079	104657	111078	102893	104227	144304	112608	101391	152585	96125.5	97642.9	103360	69179.2	85068.5	157057	119684	132668	111612	131469	159796	108110	107313	122197	89139.6	47179.8
P04075	36634.9	16045.1	77822.4	66517.4	168324	94310.7	105331	203904	169791	78387.9	350601	261039	350063	429778	400908	447672	401024	320293	273357	406422	371676	316427	441074	417600	341226	358987	270684	328257	431237	338898	357432	257537	17060.5	672527	327143	394103	417820	427508	276707	196456	341137	213785	502877	286326	401732	279085	279416	311729	398059
P04075;P09972								54547.4			22589.4			18214	22921.9	14944.4	27731.8	25700.9			18689.3		32662.1	30630.2	38861.2		17414	40266.4	25376.1	37946.3	72036.3			48282.9	11865.1	16295.7	25932.6	63983.8	31470	33026	22477.2	34682	17038.2	50036.5				29049.2
P04083															13681	7275.36	7238.15	11648.7					8065.08						6846.52						9564.29							11083.2			7397.24
P04114	7074030	8040770	10933400	9090660	11042600	10118100	6494800	10644700	6630590	6411100	10419800	10420400	12616200	10716200	6779700	8132770	9765270	6693150	18091800	8621990	12510100	6840450	8486490	8727240	12007900	9255280	11132900	13926200	8431680	7897810	12525200	11512700	10206900	10412300	6919850	8192040	9691240	6838970	18415700	7192690	13429900	7820030	11930300	11117700	11947000	11005300	11649600	12479500	8139710
P04179			18520.5						37471.1		50354.5	24189.4	37096.8	36462.4	59420.3	48711.4	39813		28604.9	37204.1	119902	23295.7	27954.8	36204.6	39864.9	19106.5	27226.7	53612.7	43371.3	30211.1	28965.6	49299.9		39769.1	68005.3	27145.7	57261.8	42228.1	46524.9		48327.1	41367.3	83672.6	33287.1	22689.8		28717.4	112895	44545.8
P04180	791768	591588	507707	583246	468954	389915	512183	484265	573954	424864	622521	544829	548033	375614	493344	521214	492231	490426	505332	453550	581172	434483	367397	459157	506690	613184	539536	650142	582736	500748	571669	542882	535180	332362	465632	299141	560651	450217	620214	528586	622098	497701	552463	576934	603492	651858	435297	340908	397014
P04196	4200040	3881350	4354830	2298490	5638950	4826230	4582750	3030940	5079580	1821020	4045390	4799480	4039480	4626560	4639270	5411570	2425780	4859410	3337980	4667390	5424110	5491500	3504020	6940610	5080280	5680350	4381250	6046200	2333950	5087560	4385970	5922430	4354220	5970600	3453780	4824320	2629540	6477840	5265300	5742060	4941040	6215940	3520420	5498770	4778450	5759090	4756480	4122480	2092410
P04211	231355	335748	304661	106741	38409.6	281382	269989	36243.6	460790	238369	540950	616792	246207	387259	400855	23687	190645	326607	524156	950777	305959	750776	144548	239717	722324	292660	901716	208107	478482	681533	419989	669820	352597	371046	350110	62696.1	406395	344088	450096	1485110	482220	461468	52196.6	522543	481364	164375	592902	182294	394218
P04217	9081370	11162400	9711250	9759700	12916300	10084300	9233930	11931900	10478300	11930500	13491600	14121800	10228000	10866800	12197900	11120900	9659360	8423220	10941000	12554200	14191400	9920680	7863030	11156400	12797300	9711270	9332270	11659100	10197100	12207200	12650300	11759300	15979300	9192620	9830980	9815300	11656900	8593230	12980600	12161600	9799410	12389200	10318400	11729600	11921200	12066900	9246990	9811730	11976400
P04264	57385.4	13467.5	218447	99370.2	131500	150595	40057.5	97162.6			17026	91724.7	27466.6	44053.2		15213.6	112651	57955.3	58344	28620.4	190745		22169.9		63659	101049	320701	24894.5	14701	155377	47766.5	19902.1	62196.4	70930.5	16139.5	75249.8	70118.5	531140	607099	35724.8	37678.8	28355.7	24411.6	137862	100611	221368	31736.5	9970.66	39541.8
P04264;P35908	8083.42		71608.1	27759.3	15906.3	62187.4		60920.3				72221.7		15341.2			22040.9	9003.33	7255.18	8009.5	129372		13602		36230.1	30545.8	79236.2	5844.53		42278.7	10379.1		5142.86	5225.23		8582.34	11568.8	185027	349339		14502.8	12612.8		53774.1	38463	79193.3	7994.14
P04275	296671	356182	229816	211300	219056	185113	152867	184428	178349	145692	125683	103881	124900	104707	150018	138936	96633.8	129097	97464.3	165685	126873	148865	169484	188403	81244.3	129436	91434.4	74954.6	112624	120832	116682	149397	330032	111932	120662	126818	104458	163448	72351.7	146574	115287	128572	175672	105057	165586	130887	203549	196204	151015
P04278	594734	468070	240171	382710	653836	423124	753975	362494	492201	399100	407978	939622	490499	730320	802860	669246	807531	694733	451465	1107740	533630	551660	264226	485602	624706	653668	314767	511671	793712	784768	457617	998734	383567	854323	787392	643329	989954	1126330	437280	1266390	519716	447931	317124	401462	499657	781796	352696	290107	878656
P04350;P07437;P68371	31493.3		105409	70672.4	48798.5	56376.4	62346.1	155215	95566.8	27464.2	385167	257933	193399	198852	247217	474757	297969	277412	192074	100421	163491	339379	353488	195175	239685	149909	126925	260155	278025	172643	186287	241325		450088	271200	316337	284484	239780	285521	85285	185516	226369	290773	157064	244285	100614	268327	335684	375908
P04350;P07437;P68371;Q13509	10957.4		50180.3	25514.2	83264.9	46926.3	20657.7	55714.4	35682.8	23761.1	220895	138486	102264	213620	121411	132234	120554	142944	137241	99056.6	95457	157244	215521	151799	115225	59836.4	87216.4	160888	149090	86795.7	138224	103069		163557	122711	223212	156692	154773	94469.8	44208.7	180228	104594	75200.2	167482	140772	75449.7	97789.2	177972	124092
P04350;P07437;P68371;Q13509;Q9BUF5;Q9H4B7	10271.3		121795	65836	230302	125282	74815.1	319249	96297.9	76550.1	395052	308335	300240	466067	541192	541338	449412	272557	317676	220061	258011	410001	633505	327410	334093	164583	155638	403640	499076	334992	268474	358904		691252	423574	419202	421521	376875	238319	89923.5	319826	266896	291789	337808	345198	158526	280916	1105760	599185
P04350;P07437;P68371;Q9BUF5			26693.1	14227.1	33647.6	12174.6	10814.6	56812.8	16017.3	9382.48	70575.6	94583.4	24381.3	52432.3	67802.7	145860	46102.3	48751.2	79946.7	34856.6	50429.9	96345.6	67159.6	71329	48555.6	34371.8	24307.9	44860	49238.1	34354.3	34434.2	39205.6		66204.5	79834.4	47077.6	44754.3	49397.9	25677.8	6435.46	58418.4	36844.6	57202.7	74095.4	63056.3	24447.4	64902	166196	61160.6
P04350;P68371	12948		14864.5	14599.3	55392.2	33988.9	10400.6	62038.7	58517.5	13326.3	40045.2	41769.8	72316.2	85648.2	57991.4	221103	137656	94960.7	85815.1	38998.5	88830.1	30020.8	117328	89569.8	111193	89253.3	62167.3	81299	83773.7	120208	109173	102729		84339	138729	31796	118175	65824.5	51707	36700.2	53245.7	58517	136793	163716	95942.7	34621.9	46932	150890	182282
P04350;P68371;Q13509					17301.5						41802.8	37894.6	33645.9	83671.1	72337	47728.3			69708.6		122513	44263.1	65044.4	57751.4			41426.7	48637.8	92150.7	59903.2	83383.9			66477.6	90749.3	88658.9	39756.6	41939.6	53861.9			26631.9	45035.8	85788.2	52484.2		99291	190516	92829
P04406	41075.2	43834.2	244916	151256	357738	185478	155796	286296	209640	143687	799162	504443	638352	772590	824555	615890	790989	759360	557863	589484	657274	741156	935408	735691	788647	702115	559184	731709	768649	819518	722244	513474	65402.9	768177	743295	645724	683972	760908	480282	395370	636322	642265	685134	679892	631175	488493	508506	688814	697473
P04430	562016	229150	199280	260710	262259	403113	217118	228246	238007	391684	485285	428724	74947.3	146202	366603	186338	143324	208182	180926	294203	107742	597608	137918	357453	576329	1179130	237378	278097	228451	172235	187551	431923	181859	366918	311946	140437	198550	228593	205465	456262	114829	382819	338610	166515	265105	530333	215863	156330	248805
P04433	1343700	207463	823680	1049090	543423	909632	2463890	1008200	516147		1748890	5136520	1187410	154425	1736650	226381	376365	987608	1393480	490141	1174620	527060	468879	137446	840416	1361390	1243620	1093910		759922		969192			238431	956805	1675870	660771		797462				319468				450889
P04439				14529.5	112015			99017		18901.2	115082	48413.9	94717.2	87037.3	145868	92284.3	178238	249684	59236.4	69057.5		56584.6	119361	72715.4	91849.7		329123	21720.2	77931.1	48048.1	104950		28097.3	76357.5	173028	65011.8		138103	40173.1	26369.4	147962	86611.8	23232.6	113314		66647.7	137373	165403	78394.1
P04632			39040	25164.7	33617.4	29134.4	52256	46803	19788	21309.5	82048.8	65877.6	50297.6	48230.8	108333	91793.9	62120.8	51406.7	95586.4	68033	94121.3	68106.1	120402	107364	62564.4	85298.3	79315.9	64137.9	118878	65139.8	44254.9	65397.1		87547.7	80868.2	59605.5	97807.1	89755	86010.3	37007.2	67940.9	70401	97382.4	72461	65088.8	60643.7	91904	69080.2	93480.2
P04745			6165.82												4569.84												8507.51			6226.46					5677.17		4748.06
P04792			18160.5	10034.9	23951.8	18390.6	15042.6	41131	6287.84		52590.9	17924	61612.9	142835	60482.4	68256	41064.6	128876	58277.4	50060.3	60210.2	85934.7	78904.4	76849.6	30957.4	83090.8	47528.6	90351.5	29534.8	31211.3	53620.7	35502.3		118629	94995.6	38083.8	82984	107918	45606.3	28725.4	67502.5	64471.6	161751	112330	58142.9	32465.9	49214	87394.3	48021.2
P04843								11133.9			15064.3	7846.59	5739.01	11442	28321.1	17214	31441.6	34644.2	13907.8	11325.3	16711.9	11451.9	17541.9	13999	5866.54		6161.33	14543.5	7588.36	9538.75	8987.43	9143.82		11546.4	32165.8	31304.9	10188.3	12335.3	6838.46		14520.4	17805.5	10112.7	19221.2	13979.5		23223.6	28472.6	11551.8
P04844											20472.8				44763.3		45617.6	28480.6	15023.9	27099.1	30621.2	8489.05	22668.4	30837.9				7810.85	13030.7						37289.4	64707.6	13239.9	10847.4				10248.2		16228	7708.32		26480.9	26882.9	31937.4
P04899			8100.19		29351.4	15708	14940.7	46136	6461.78	24234.6	62519.9	52222.4	87732.1	57211	233456	103727	84118.1	127905	68039.5	40645.3	63502.6	69787.6	103804	61449.9	38957.7	30445.4	39054.5	64893.5	55888.3	49921	31181.4	60598.6		67749.1	119359	72260.7	64047	74677.6	49416	15050.8	35252	97420.5	62829.3	80719	72271.4	39966.9	63997.1	104301	85156.8
P04908;P0C0S8;P20671;Q16777;Q6FI13;Q7L7L0;Q93077;Q96KK5;Q99878;Q9BTM1														27104.5	328218	53617.4	1204480	455984	41964.1	172207	29280.7	68157.1													715554	869094		67252.3				320624		177065	60342.2		211642	218837
P05019	77079.2	56902.5	63305.4	55917.9	72073.8	61111.9	164553	110471	26377.2	60845.1	33313.5		59974	47164.3	11428.1	45373.5	62172.9	51716.8	97890.3	43653.4	104566	149327	108046	104416	72820.7	112739	153165		66403.3	67879.7		26831.6	102651	75912.5	25097.5	52636.6	109155	57168.6	124720	29354.4	150732	77174.4	46722.8		42070.9	65222.3	90241.5		71935.9
P05023															14092.3		14190																			10618.8												8974.53	6940.63
P05062	26274.8	30365.1	22602.3	16508.8	46727.7	73065.7	16072.5	34551.8	11938.3	39895.1	23426.3	25520	30124.6	22687.4	17012	19361	36273.4	19250.6	25788.7	26034.2	70981.2	20966.7	40748.8	20458.3	14868.8	33794.7	19387.9	28880.9	15111.3	17084.6	29571.3	20463.5	23372.8	17842.3	23276.9	15590.5	28047.2	22489.8	19643.4		32842.3	33685	22888.5	21933.6	23365.3	29019.5	37833.6	12846.4	19864.7
P05067		39412.3		14077.1	24554.2			30354.5	33569.2	20867.9	27311.7	42161.4	42331.4	58741.2	79683.3	53136.7	48617.1	76966.8	46724.3	27918.8	28632.8	30648.2	40274.8	47664.9	18791.7	33295	34110	48193.4	42780.5	18965.9	39526	31753.9	25314.9	50636	55339.6	39840.1	56420.4	28213.7	37010.4	42017.6	53464.3	44194.8	40792.9	44332.4	45128.9	24030	30357.6	50586.9	40009.5
P05090	4844710	3949990	1726030	5391720	4750990	3577190	6453870	5904050	6415930	5178730	6879240	9170110	4652080	5284670	4174640	5347010	4129990	5422820	5913080	8764760	7143510	5230740	3718940	6457440	5782970	6774320	6516660	5307240	6984560	5676820	7250950	8067850	3831240	5378580	3936450	4638270	4429250	5691700	4786030	5845270	4945990	4781190	3987920	5277750	5444790	6635210	6618000	3665090	5770330
P05106	31330	25042.3	156577	143152	274360	129816	128962	307104	184585	104676	440978	436076	413170	453787	1572580	569423	1148080	830699	506347	496163	620986	515335	842701	536579	309653	232375	221201	393032	501018	345552	314400	426257		587720	1210270	1016070	524405	605506	308673	162410	494531	803632	504939	762062	408379	220886	630976	779670	615615
P05107															12762.8		12332.1	15327.3																	10893.9
P05109	19667.1		35457.4	23540	14235	36574.3	9467.69	18437.8	41027.6	34711.5	20158.2	53324.1	43311.3	56665.7	124828	49701	40568.8	96403.2	39519.9	41586.4	57273.6	56225.4	20748	25332.5	19478.1	18835.1	51091.3	66157.9	40239.6	16392.4	18411.9	100909		83922.1	173583	60996.9	10569.2	62563.8	24781.3	39467.1	44283.9	85920	27344	52664.3	30921.2	24983.9	22472.6	26379.4	23598.2
P05121		8758.65											27332.9		9691.98	5937.13			10050.9		19581.5	23419.1	10696.8	10491.3	23805.9		12643.4	16871.4		14562.6				11624.6	13257.9	13684.7	17495.3	9253.72			14773.2		7385.3					15815.8	5091.84
P05141								29476.7	19951.9		12179.1	12832.7	10376.4	19510.6	55962.3	14729.7	38237.5	29454.7	11343.4	16088	22822.4	12230.7	29287	27331.2	14382.3	10352.6		14951	20651.3	10903.8	18139.8	20227.3		20452.2	46599.8	46841.4	19262.7	13128.8	7502.19		14796.7	45638.7	26886.2	13978.3	17302	10105.5	13522.8	42193.4	30207.1
P05141;P12235;P12236	507898	112958	165175	22886.9	36228.5				20081.1						57463.6	35074.6	81858.3	31194.5	10272.1	33436.9	11962.3		24551.6	21059.2				6618.52	11903.2		23877.9			14012.7	44331.5	54950.9		10009.8	4327.74			27103.2	41867.1	20629.7			85676.5	160482	24259.9
P05141;P12236				15450.9	35935.1			53809					32057.2		155198		286166	155106	46014.6	75494.6	70250.4	138332	220814	34466.8	19305.6		32081.7	29830.8			59714.3			67037.8	103262	105767	26404.1		16807.5		23069.8	90961.2	50719	84987.5	36962.7		56830.4	90968.5	30679.5
P05154	224889	166484	161603	257083	296418	250526	261460	385530	198822	276450	249722	165216	190621	301183	166240	213618	150630	193804	255889	242865	346622	215613	131287	335479	292738	167983	182375	187405	241940	313497	226479	234209	112548	229992	104792	167245	179126	310995	365648	326435	152361	250362	333965	321989	209838	205510	177231	173713	278974
P05155	8489330	7134540	7489090	7901860	7314520	8082550	5521760	9713430	7694090	8435060	8738370	10089900	9374330	7283100	7673910	7711840	7115810	9507510	9175210	8502310	9163290	6527890	6502550	7810320	7273450	8124520	8778150	9630330	6933280	8221090	7341130	12017600	8823540	7434300	7601160	6922050	7217910	6583350	9818660	8513740	11478500	7160470	8491120	8818880	7029830	9442440	10510100	7040970	7065590
P05156	1643240	2443270	2382730	1766680	1172250	2572790	1755630	1754820	2356360	2155360	1483670	1702170	1967610	1630300	1582160	1417550	1526690	2021090	2375420	1544690	1883410	1901990	2259340	1964930	1983710	2168460	1689030	1850650	1509360	1756230	1774780	1734390	2045280	1629850	1386220	1730270	1566590	1748070	2258450	1812570	1636730	1854050	1850210	1527640	1385570	1600850	1860810	1093010	1299350
P05160	886300	861428	688126	794401	836719	977913	850431	1212450	736292	629890	655262	856309	672161	678378	589821	452986	828732	619848	660021	717123	644097	614260	426180	965529	844079	564638	713194	602955	656748	741959	777034	1028000	927352	684808	619274	708789	915565	668771	673135	897920	611316	636558	512111	803145	691265	665940	810405	612140	673752
P05164		53138.2													18907.3	12945		16972.3																	11503.9	14069
P05204															8764.17		11713.2		4258.04				5583.29												1545.59	15191	4895.79					8290.54					8222.72
P05362	42390.1	33000.7	31623.9	41440.2	39926	55415.9	38519.8	72518	33416.2	23711.7	36943.1	42857.7	39398	40061.5	30159	33136.1	29304.9	36879.4	36795.3	30557.4	53576.9	51286.9	13273.2	25162.2	36460	43575.5	62846	23048.2	42865.9	38341.3	37288.1	43155.4	51417.8	23698.2	29205.7	57266.3	32890	38419.3	32256.5	52008.4	50041.3	38386.6	32220.3	34367.7	18459.1	53517.5	38407.8	25137.1	44074.1
P05387													24887				44720.3	7377.33											7214.85	6497.08					27250.4	85650.9	12141					5695.82			7131.45		6940.84	7426.15
P05451;P48304								12311.6		37312.3								6622.72																9227.6		4303.31		6226.42			9313.06								24556.8
P05452	781327	694934	358927	682723	725626	893640	682236	1142310	538949	583393	864323	644662	595656	785835	850870	866981	568718	753722	626289	852239	722460	653207	705538	854238	1164160	809160	1129690	698981	902470	815073	972752	941843	715419	658997	479339	772815	485224	695136	713139	1064580	704355	877069	794823	808849	633890	742513	868706	604163	892601
P05543	1331690	717995	1125070	1066870	1015280	1114680	954648	785268	860937	1312130	1043310	1143570	936649	1432910	884696	836322	1036180	1342990	964557	943558	1052220	998618	877938	615906	1106870	613156	876970	863987	737149	1076070	1144580	1118420	893479	1320090	952935	846569	1107690	1090020	1066860	956886	1177340	1115910	1247060	885003	1352850	965652	928920	1129130	1004580
P05546	3812630	4243660	5090170	4839380	4344780	4657320	3920060	4344800	4322890	2910790	3381680	4267790	3422120	5433490	3289710	4281660	3816500	3416480	3954600	4061640	2979670	3377680	3564760	3372360	4498380	4375630	4518880	3644160	2065170	1706790	3512930	3479830	4478190	4239540	3944650	3594040	4323980	3388180	4285620	3813140	4221450	3884940	4506330	4258790	4580720	4430210	5684660	3322170	2192550
P05556	25201.5	21572.7	21801.5	12905	34452	30617.7	34678.4	78604.4	29608.2	24379.6	73261.2	54708.2	63646.8	66315.9	131052	57818	138523	102696	46567.1	70379.1	71052.5	89373	87524.7	68285	49110.9	62569.3	55613.3	101751	58432	37192.7	42020.1	49748.1	14789	101808	117860	111637	47996.5	99360.1	39476.7	26966.4	61874.8	84521	55977.1	46252.4	32783.8	67688.1	62971.7	63254.5	120671
P05771;P17252												9099.15	8702.05		8808.07	33595.3	15058	9742.6	7351.26		12897.9		14054.9	16967.3	23377	8875.85		12807.1	25584.6	9917.92					13139.1	21214	32230.6	12160.4			25513.3
P05976;P08590			26943.8	5654.39			4837.74	13949.7														68313.7				12427.5	44957.4			70604.9						32621.7					4324.54	7101.39			3893.7
P06132												5346.32			8897.3		9467.14					9832.08	6094.58							3133.26	5736.35					16235.3					10787.5								4831.29
P06241								10229.5							17446.3		8188.4				4547.06		10706.6
P06241;P07948;P12931			7299.35		30543.1			29225.6	4735.9		43420.2	44488.6		8101.75	70577.7	74465.1	110338	65141.2	57136.8		62555.9	49404.4	89900.3	22561.3	37465.6	16516.9	22086.5	80845.6	38865.6	30558	73218.1	100022		144336	72527.7	51266.7	57032	53006.8	28285	23931.2	42877.1	59702.6	55965.4	62310.8	42612.4	23557.1	59446.9	29209.8	64136
P06241;P12931			7532.08		9710.86		4979.49				24727.4	27887	92898	67803.4	17716.2	14919.9	22140.7	123718	8881.85	41399.4	29182.8	67352.3	127995	14718.5	19029.6	18379.5	45492.5	17899	140004	31147.9	70232.7	18821.4		24214.1	112923	40312.1	58702.2	22074.7	13787.6	27692.3	13742.2	163957					21182.5	28872.5	49622.9
P06276	415095	553044	632370	297814	383057	458237	533552	446979	496703	490543	766648	576458	487897	424318	276405	776724	326350	382634	429512	473538	515138	706438	349016	582266	448137	551946	350928	653467	387145	491783	682489	403431	489930	761964	402937	547960	394514	478362	626991	572431	522383	596127	335840	580866	405054	428939	397645	337914	374602
P06312	2577240	2752090	1430870	1333370	1954590	801101	2221410	1896280	1363880	1424690	2383960	2054960	1819660	1096700	1154810	1903530	2490260	2484950	1952240	2951510	1363010	3942300	860138	2462650	1912180	3770980	2280240	1976790	1990920	1615410	2175080	2346340	1486100	1461790	1092450	1686920	2274410	1451480	1464840	2675900	1929630	3490080	1824370	2095690	1542640	2063450	1055580	952557	2145410
P06331	107690	63724.7			123616		107593	52866.5	14517.5			130056			8304.33		47242.5		114924		30232	147884			126451	93457	86458.2		85382.1		86193.6				9248.34	13212.3			46228.2					22851.9
P06396	6363590	6210320	5069910	6678700	8025550	6887200	8509710	10838500	8576610	6550830	7490700	8361610	6898520	8106830	6640100	8185060	6028620	7922860	7516130	8512840	7837870	8482210	6565270	7897980	11403200	6551320	10833000	7821930	8380500	7245850	7798810	10112300	7395950	6698520	7223320	6386760	6521340	6716190	9502010	9028810	8578250	8625150	8391870	10284400	11720500	7609490	8705810	5257890	7663030
P06454																		4843.59																	5441.45	2283.54
P06576	89171.9	71817.2	68941.5	27627.6	43038.2	42984.5	34984.2	47685.7	38581.5	26442.4	126340	111813	81554.3	92662.3	251790	90450.7	223424	139686	111336	71405.2	122538	104025	147290	104077	67575	40555.4	61146.9	83347.9	59047	52181.3	64825.8	83633.9	20670.1	107490	201775	156214	104713	132990	60754.7	31116	71353.3	135614	110391	83544.2	71821.1	39409.6	97066.6	190259	99552.9
P06681	1179080	1432220	1380920	1512790	1317600	1308540	1068450	1127460	1403820	1186750	967199	1329390	1199870	1135030	856914	1007020	1103570	1428620	1591970	1210430	1222170	1139250	1188610	1170140	1073720	1429650	1249220	1484970	1197060	1190290	1194100	1380830	834720	1260760	888381	1136680	993960	1259180	1467050	1088190	1643260	1128920	1525340	1231750	1079720	1652060	1376080	1021200	913211
P06702	21724.3		24235.6	24360.2		15957	19496.9	8467.62		21725.1	23939.3	18197	28286.3	39937	85420.8	50161.6	17347.3	37177.8	15991.1	16282.1	23274.4	28501.9	24413.6	10064.1	4687.25	15791.3	12926.3	18572	34344.3	6574.11	18262.7	66015.2		75806.5	70236.1	30634.6	12157.3	33748.2	60018.7	16248		46218		79410.7	27551.9	21227.7	26327.9	21806	22973.6
P06727	10543300	11559200	12129800	9983980	12386300	10235900	15170700	12784300	18345600	6572380	13439300	9722220	9934970	13105000	10656700	11386300	8813040	7684910	6756300	12543900	8253170	11498700	7792260	11354300	11363300	10530200	12719200	8606380	13067700	12164600	16486000	11925600	10041400	7544090	10832000	8828730	8606160	8087890	6613870	12762000	10010700	8711450	10220700	13437800	10356700	8423690	10920800	5719080	11495600
P06732	20410.5		41982.6					7856.72	54646.8	36262.8			19570.6	20095.6			19642.6				13628				40717.9		30386.2			16305.1			6928.22	162917	8298.48										23865.3
P06733	43910.4	17100.9	61657.8	57739.9	110303	69509.6	61630.6	137865	77001.7	32019.2	228464	209267	283916	264543	238823	305726	289320	308236	163015	303128	219631	225404	312811	258561	188420	223212	277197	274148	255769	263914	186606	169649	13098.1	196916	214131	263631	259281	260960	210694	142707	142974	212227	280202	165432	219954	165778	220891	180550	238156
P06733;P09104;P13929			28655.7	23806.7	29614.8	21086.6	9576.14	46640.1	19914.6	5389.89	45430.2	55624.7	68580.6	52436.1	46506.7	72165.2	80814.1	58820.6	43459.4	54720.3	40297.7	57805.2	81988.7	40137.9	56585.4	50268.5	69882	67278.4	68533.6	56308	65989	64508.1	6043.69	52756.1	63518.1	47495	63047.8	66851.8	50722.6	36625.9	41108.5	53974.8	71864.6	55547.2	51233.8	38659.3	49149.4	39790	46215.2
P06737					14094.3			10786.1			17954.9	15537		16054.4	20874	21496.7	23681.5	23258.1	20821.2		24439.8		21453.4	25066.6	11184.4		23181.6	11543.6	29658	9834.67	15796.6	12520.6		34215.2	14207.3	15629.1	29102.4	19524.1	17475.4	17739.7	17263.2	14007.4	17914.2	15534.1	26413.2			22943.4	23604
P06737;P11216;P11217	13389		20074.1		30141.9	14072.9	11534.8	21801.7			33447.1	44617.9	48672	44499.5	58364.5	43202	52318.6	43845.4	32675.1	28677.7	34849.8	33285.7	45683.2	46560.4	37182.6	36640.8	24474.1	42941.5	57545.3	43756.5	34674.8	50404.8		116510	28465.6	45547.7	60140.6	30959.9			31480.4	37553.2	45161	38629.8	50338.1		33214.4	49231.7	97470.9
P06737;P11217									8369.84						10960.3	6868.07	6675.16					5843.03	7391.96	7055.44	13549.5			4164.7	8391.24					14474.1	10684.3	8824.2	7351.7	12126.5									2180.19	6666.67
P06744			21295.3		38327.5	25502.6	12285.9	43127.6			59135.7	43094.5	53438.8	61282.8	58397.3	68378.5	38044	52590.2	46670.2	44396.8	49035.5	43370.3	65911.1	45432.4	53235	64518.5	50348.6	52645.4	64600.5	57637.7	65250.2	65879		83686.3	45703.5	65327.2	46141.8	64529.1	51271.9	45846.9	37971.8	58443.5	54137.6	62752	64473.6	49365.2	63241	60009.9	63864.2
P06753	39142.7		54804.7	54618.9	176426	72550.5	48455.9	148484	50927.6	43967.7	191764	154557	198907	195575	206029	108397	145117	169189	219134	59541.9	364442	121617	289866	188791	162947	190469	125972	177299	196318	139123	112571	215911		192923	275662	334557	142947	191978	182725	77423	107913	164117	125493	148697	223150	107847	108858	310368	355570
P06753;P07951;P09493;P67936					272123			762002	271814			540738	833778		776951	1186700		499103	405648	1730020	562840		2192660	941924	745705	561970	362943	1178090		69858.2	1738640	34562.6			623041	566822	961160	118458		643743	689522	378857		1201130	1072380	358552	78746.3	2350510	966929
P06753;P07951;P67936					6589.83																	19270.4								11928.3					18098.1														33806
P06753;P67936															55018.2										6619.47				10348.7			14794.2													19553.6
P06899;P23527;P33778;Q16778;Q8N257																	227894																		68524.6
P07195	47488.8	49182.6	67740.4	43297.3	155872	55790.6	87131.2	186929	99922.3	41634.4	208573	139155	226098	198409	268294	240119	246861	180128	135982	203530	162067	212986	243490	241121	294475	179411	287942	150280	277965	174291	193153	282324	29843.5	307834	309502	185311	317189	260808	234776	112211	160516	234234	274582	218992	220624	190585	192973	161198	207767
P07203			39873.7	67398.3	72940.1	32659.8	21627.5	26533.5	25484.5		94994.1	43593.6	38185.4	55233	90720.3	115145	59372.5	40036.4	22150	40619	51233.8	72506.4	95988.9	52810.5	33299.2	65846	49641.7	74142.1	118088	59689.5	53486.2	69041.8	5665.63	57020.9	45710.9	49426.5	99123.9	63076.5	77239.3	42313	86391.1	46219.3	99299.8	65012.9	40669.1	33074.7	50688.6	136196	63802.7
P07225	1287140	1214350	1281270	1432530	1084350	1309700	1575340	1430950	1239410	1247840	1142740	1393470	1602790	1385560	954528	1486140	1095080	1381270	1497370	1461670	1106550	1204790	1308010	1636220	1573350	1335160	1596940	1679320	1072640	1519520	1307840	1592490	1742400	1222720	1354730	1462860	1517030	1209980	1407990	1511720	1097360	1069620	1010750	1277910	1112160	1685720	1465790	914785	1301390
P07237	12401		32326.3	20217.2	42072.2	30027.4	36097.5	51151.3	33207.6	15985.6	65063.8	54017.8	70255.6	71388.3	75509.9	84449.4	112526	71893.7	56379.2	68051.3	58505.4	67373.6	71423.8	56110.3	57752.4	55254	29563.4	66980.4	67988.6	71844.6	80053.3	60821.9	10947.1	79792.4	93859.6	83753	101565	62026.5	40261.5	30333	53109.1	73570.8	57142.2	81152.1	74001.7	64052.5	57208.2	104724	90799.7
P07333	16959.3	11170.7		9645.95	13394.1	15100.5	18329.5	13605.4	14949.8	16094.4	17247.8	24623.9	13888	13811.1	20372.5	12946.5	16916.9	14215.7	8965	16549.2	13846.1	17976.9		16102.3	22987.8	20087	13599.9	25947.5	18087.4	17985.9	25134.1	16065.1	20365	12678.7	19146.4	20906.8	17111.6	9238.73	20659.3	23013.6	10538.9	20786.7	9695.57	19740.7	13683.3	26977.5	19106.3	20019.9	23265.4
P07339		11330.3	5582.87		5595.27	16873.9			10332.8	15763.5	16789.2	6604.94	9274.13	13495.8	3311.75	14027.8	23553	16023.6	12576	13822.3	15508.2	11479	9925.52	11337.4	14354.8	14334.4	12427	19307.8	9168.74	14688.5	13052.9	12368.8	7011.67	17657	19627	14735.3	14996.2	16286	11986.1	5638.01	10970.7	8512.3	12822.9	14736.8	8440.62	9816.13	10808.2	20420.5	13216.7
P07357	1563470	1804580	1622620	1521680	1475010	1844550	1619580	1519030	1700250	1638600	1598800	1334610	1434780	1315900	1080510	797223	1990320	1312250	1908420	1551350	1732030	1419790	1205960	1317810	1557220	1432590	1400380	1432990	1381740	1283290	1574330	1318240	1645620	1294340	1297760	1227470	1502150	1298180	1288480	2033000	1319390	1737320	1154700	1257100	1323160	1388090	1672730	916058	1131330
P07358	1273690	1150370	1610040	1339800	1515930	1277350	1268360	1224680	1237200	1348190	1250470	1056730	1310000	1382800	1049390	1000360	1387120	1272110	1711470	1405480	1440340	1419890	1042370	1148920	1434510	1101820	1526450	1156870	1219870	1252250	1372620	1287140	1450880	1067170	955126	1284720	1596630	868647	1457100	1315130	1321560	1130990	997969	1153390	1165210	1133990	1305970	823392	1070640
P07359	53408.8	110226	92972.8	77054.8	137818	82789.2	86485.1	184146	92121.1	75740.2	248021	216539	254944	239050	889053	259053	499268	534376	230154	244790	318508	213632	308490	195621	171925	75730.5	138900	204889	191820	177151	170365	194201	143536	278101	458848	515414	237389	202911	215717	112622	195031	389521	243089	275027	219214	109282	366379	344957	345963
P07360	913822	684135	676837	537025	674228	791490	816180	693794	783763	954142	853158	490597	670605	745138	524936	593752	681899	743248	1148010	779272	926428	795038	391559	644202	482312	645382	928215	790252	640349	746240	856947	565749	745059	615169	569905	538159	877001	752256	950526	681320	679577	667308	283100	522498	608294	744554	796690	438064	688212
P07384			42082.2	29570.1	60988.6	41832.5	29469.1	87714	54912.1		94826	100651	109352	109850	112744	109632	107082	104858	64772.1	97442.1	90658.1	109983	114320	128866	103651	87407.3	83382.4	104766	103906	110389	84272.2	108702		144616	126327	124761	109971	106258	138497	69275	98773	125947	89338.3	112336	115074	93710.1	143647	90393	123710
P07437			89663.8	43786.6	110648	49784	48675.9	205498	94799.8	42351.6	138820	125969	132982	186941	338559	263624	165283	145196	165273	153168	284343	172058	251468	252045	129461	105125	162628	199219	107574	106489	172042	192653		358755	350197	166221	163598	149050	162913	50595.1	244747	176605	230811	224436	121665	64210.8	218998	616977	195181
P07437;P68371			10907.8	14056.3	13437.1	11188.5	14912.1	39235.5	7011.86	12841.5	25594.7	26638.1	35705.5	11533.9	23334.4	37389.8	30239.5	35198.7	50199.5	15841.4	22886.7	44181.8	43237.1	31181.7	28655.3	35221.5	21581.3	30427.3	58557.5	20682		32838.4		112483	82431.4	75950.2	36857.2	19610.5	44551.5	20647.6	36091.8	34575.2	38716.4	59027.9	20326.9	33057.3	25704.1	59919.2	13828
P07437;P68371;Q13509				50990.5							113519	457005			461982	82356.8		80910.9					82870		78942.8					74458.6		328978		100583	308024	624789	52531.9					44247.2	71550.5	40933.7	103551			292251
P07437;P68371;Q9H4B7					14825.2			23250.8	17722.4		52323.2	9931.81	31136.7	37656.1	29951.3	66685.6	34005.9	9438.92	24233.1	16997.1	51853.5	55251	69208.9	39747.9	22498.3		29010.5	33559.5	34320.3	23854.4	39894.1	41061		56972.5	30502.3	31748.5	52273.4	27983.4	18255.4		25818.1	44685.9	60503.4	50836.9	35627.8	69021.9	24726.9	63233.1	43322.1
P07437;Q13509					34122.4			164691	167480			145233	158382		109128	202563	168417		474634	60030.5	189211	756502	311144	176186	135139			158196		86801.5		91528.5		259640	237901	754629	177704	118939			343975	313426		166353	204073		125661	367825	33162.1
P07477	135951	227569	420148	287881	285301	513801	614581	140657	9580.26	1077160	176362	1084420	1081490	279771	192490	564877	21526.8	697570	743448	76453.8	222916	181124	165856	243101	327394	425402	52891.1	21624.8	88066.7	34749.6	554042	137057	507554	245411		362173	6908.43	135215	512062	1424090	30136.6	993291	345756	1367000	756878	380952	412586	577810	591194
P07602							3639.39			6028.59									7084.58		17250.2						4404.45						9993.63		9177.4										15452.5
P07737	127850	61944.1	593427	441835	1116820	512229	416027	1667780	783632	307806	2018890	1889100	2507590	2894440	2432880	2941400	2445770	2446010	1657950	2144530	1770490	2378930	3095380	2310440	2037880	2425930	2018110	2531550	2573140	2073130	2087980	1842700	20662.7	2643520	2374050	2216110	2494210	2778290	1875490	1418510	1974890	2547930	2890900	2212310	2233480	1438470	1934550	2075980	2881140
P07741			30035.2					43511.3			21504.9	52546.8	76615.2	26242.4	63193.9		20108	68003.8	27113.6	49920.8	46063.4	41888.2	60523.8	29324.6	38366.1	42741.3	59226.5	35022.2	95724.7	33787.3	59207.4			22024.1	28536.4	45716	41879	61114.1	19900.7	27749.3	44966.3	37903.3	41969.9	30980.3	42932.2	24290.1	26178.9	27240.2	54981.3
P07900			18663.1		23337.7	27579.7	15629.7	65401.9	20439.5	19231.7	32561	33652.3	56733.5	73024.2	67414.7	92613.3	54956.6	64104.6	63622.4	58434.3	66561.2	65263.2	79485.2	70343.3	33730.3	45686.7	45216.9	48353.9	80582.7	36725.4	50586.5	70955.7		51370.2	74182.3	48326.8	58507.9	77847.3	58344.9	33359.6	35494.4	57498.6	90679.4	52510.4	82643.5	42220.4	48600.3	61533.3	58704.8
P07900;P08238			67416.3		55947.3	35267.5	32746.7	75258.1	46227.9		163502	72761.3	60389.9	189878	311137	377494	176196	163346	62632.4	98696	137228	107876	130839	118029	46851	128704	63202.5	53529.9	95258.7	114775	71611.8	83838.3		94343.9	132616	118401	130790	134205	113790	68578.5	153559	124118	145740	134658	125566	114380	81927.3	159128	323010
P07911		20829.9							11690.8	10093.8		10715.8				9532.49		21704.3		6139.68						18035.1		23014	21097.2	15086.5	13476.7	13162.9	6815.78	11617.3	12765.3		12125.4					8177.34							13494
P07919																					22503.5														12905.6	14747
P07948					16763.5			23294.9			19056.5		12683.7	16104.3	29886.2	23159.3	35164.5	33058.9	14034.9	26063.9	19637.4	22971.2	30532.3	22948	19806.2		10415.2		22095.4			11094.2		10499.9	19392.2	37571.9	9877.09	20129.4	26292.4		23411.7	16652.5	16925	16402.9	25213.3		26475.7	42091.9	30235.8
P07951	15847.1			63043.5		108619		124551		8464.37	40730.4					390358		102932			39561.1	71853.5		4702.54		207387			39193.9		115980	71297.4		110080			71722.9	163283	159214			24402.9					110583
P07951;P67936			81525.3	23937.7	73609.1	61564.8	35839.6	144298	69046.2	23157.4	226375	150428	166402	252936	241760	270424	189348	210844	190047	165105	172218	234997	236478	230462	219198	178561	132700	150057	284814	170264	180762	176664		303550	253034	250705	322929	349469	194737	140353	301989	222221	262925	243812	232454	117031	188811	288547	230883
P07996	189783	811130	708186	565792	1173320	624540	512069	1354610	888011	424075	2238930	1603260	2057110	1892280	2308820	2338040	1788550	1624830	1615110	1858040	1655310	1945200	2573540	2039280	1089260	967537	1114430	1688540	2214780	1277540	1584330	1817890	950099	2486390	2274560	2065870	2037000	2142410	1130350	1801650	1441180	1535970	2185190	1620020	1103680	822933	1458860	3002400	2186010
P07998	57519	104992	24711.5	98537.9	49454	147803	192553	112702	58865.2	247140	97625.8	35546.1	91252.8	83265.4	20717.1	49636.7	79754.2	99309.3	58391.2	35169.5	79831.6	67923.4	40781.3	41277.6	90802.4	80929.4	72923.1	83011.9	87374.4	133224	41193	90388.7	39526.9	36445.3	94174.3	16187.2	30836.6	108709		39736.5	26639.2	68404.6		97913.8	58086.3	61679	72939.2	81287.8	110893
P08133													9432.29	7348.74	8251.07	6460.51	10150.3	12111.9		10376		8415.98							5469.52					8780.16	15326.2	14140.7		6326.14	9598.95			13873.3					10482.9
P08134								4777.64			7344.92	6666	2513.04		7386.07	10636.8	8422.14	5607.61			5532.58	6112.11	3267.98	7930.84	2499.14		5635.46	10073.1	8863.11					2443.64	6762.06	4846.39	9184.76	12591.1	5258.78		9951	20776.8	7263.11	15835.8	4432.96		8194.93	3862.61	8360.06
P08134;P61586			40462.4	11899.1	25365	23391.3	12357	23174.4	36775.7	11588	114069	55107.5	140557	124481	104099	95613.8	177101	91732.8	133879	88342.7	144008	132861	181445	129090	72059.6	130489	96340.3	117250	215736	120863	104332	89715.6		142003	137313	151968	104676	159544	113989	74312.7	91214.9	164989	121505	139838	55545.1	45185.2	101664	69028.6	138450
P08174		7427.67			10922.5		9371.94	6688.71			19248.3	17039.6		17438	42275.4	5407.6	12372.1	8198.17	10099	19321.5	13912.3	13716.3	11211.5	16905.4	9274.05	8913.55	10190.2		16872	7908.94		21830.9	10995.5	8279.04	10299.6	11264	15780.3		10842.2	13663	21342.4	8578.21	3668.62	14341.2					29541.9
P08185	1134610	1193700	1053160	889833	1085320	937593	935689	935958	862266	920144	949399	1222200	1105520	884997	870513	869302	1103220	997718	1292840	1244110	1333510	1121830	1121500	1058330	953891	1419830	1466210	1243170	922822	1450630	1055900	1173000	1237290	1023130	910152	820965	1186610	955195	1047540	911507	1200630	1391720	1456010	1027950	1176020	1147260	1174530	698196	806294
P08195	9087.08	19581.1	6878.91		14883.8	14622.2	14670	16202.4	17661.9	18041.4	22104.6	9657.63	14858.3	13572.5	12914.2	14049.9	16369	22909.4	8573.34	19496.1	14474.9	17234.6	14029.2	16607.9	20118.1	24131.9	20772.9	16624.3	13665.9	23930	22221.9	23338	6789.22	17321.6	17001.5	12512.7	16186.9	21057.3	13742.4	27460	13243.5	20898.4		18864.6	11969.6		27450.5	16470.5	11714.4
P08238			11698.3	17847.4	19847.7	11860.9	28822.1	30957.2	24423.4		38746.8	33712.5	46208.7	48071	36550.5	38887.1	64911.5	45862.2	32757.7	23372	54613.2	49644.6	49725.7	41959	26089.6	27894.1	33489.3	38635	55893.2	58112.7	39137.4	34647.6		22393.2	32229.5	42091.8	29301.7	32613.2	22779.6	28265.6	68799.7	26931.3	35436.2	40273.5	42341.2	22668.9	33740.4	46654	67554.4
P08253	20739.8	15809.3		27668.3	22256.9	12323.3	22125.1	16191.1	18057.3	23209.8	12998.3	20117.7	15567.1	24894.2	12146.9	16766.7	11703.7	12700.9	14722.8		19337	26430.1	16386.2	16703.5	24648.9	18942.8	21687	17048.3		22358.6	19102.9	22843.5	18763.6		19110.9	14668	15371.3	13029.4	13744.4	17187.7	18322.3	16114.8	10949.3	24637.5	17157.2	27342.7	16287.8	12448.9	20807.8
P08294	29518.7	23030.5	25865.1	25088.6	26810.5	31819.7	28299.6	34639.6	25255.2	19983.2	25336.6	212751	31751.8	28664	17787.1	31939	29525.8	14479.9	27530.5	23290.9	56313	8389.62	26119.1	24354.2	355372	22033.6	45530.6	242735	29054.6	32489.9	32081.5	334193	30555.6	26467.4	31462.3	30545.4	27613	37757.4	38441.2	42680.3	31856.6	19847.5	22465.5	28466.1	223770	20234.2	34014	200789	18599.1
P08319						32076.8																																									19252.9
P08493	23250.6		10748.1	22902.7	16159.9	12707.8	21741.4	17977.4	26007.5	22354	10075.9	12981.9	10666.2	15100.1	17367.9	23339.7	11448.9	24383.4	17607.4	9363.33	10222	26134.5	9983.11	16492	18007.2	24931.9	19225.1	20557.6	19291.7	18139.7	27545.9	29654.6	10182.4	20667.6	12484.8	18797	20641.2	32628.6	26134.1	16606.6	31877.9	22503.9		109603	32558.4	32297.7	36424.2	19852.5	12039
P08514	41439.7	26044.9	167591	138376	239931	159660	133185	449060	194603	118439	576909	448691	548293	507277	794436	661762	561308	510010	377303	427096	666467	594966	693234	644849	306675	245225	270414	454248	615477	373130	433575	441012		581878	717911	687941	629547	680336	334976	158581	453614	389549	613868	628298	677655	262575	426349	929011	672355
P08519	2766570	1148920	888627	4394290	2952490	369572	485028	996444	1808070	3123700	789565	897883	9265160	2930630	1061440	2552130	1289130	3515010	1202190	300633	733494	271906	1107090	317508	2065090	1405830	126939	2399890	3055110	4077080	1117080	1095380	10629700	3963380	920147	2238940	1623330	3456420	987174	691090	505810	483540	802535	322847	1704880	1602920	154124	1369920	2874620
P08567			295684	244187	445105	239956	153453	536277	341277	199030	780674	582338	895979	1115890	912510	752450	759740	707900	565952	677831	477928	1174050	908049	705915	810318	991502	650553	870888	1125330	887910	793689	722861		807050	936719	763435	986809	1047000	817051	545551	647886	899086	963647	977557	778370	707201	465984	1074840	907089
P08571	157811	158404	171793	151902	142751	146122	233186	173674	190907	221605	136880	149688	159258	160472	159803	150725	137585	218922	193937	167310	165892	197350	169060	136664	164985	229012	191419	175267	199303	223451	167498	206158	202440	198496	190481	203123	221851	152472	182172	205281	164416	145593	164007	182908	204638	244127	142512	133367	178551
P08574															18672		20389.9	20833.5			9982.48		10552.4	6534.79					9521.56	7452.66					18232.3	11418.6	4092.61					13622	10808.9	6314.41	5511.81		10512.4	13073.1
P08575													8831.94		28445.4		21035.3	27072.2		6647.69		12038.1	10123.6												17835.1	13359.9			10953			27027.6		11732	9103.89		12038.8		10722.1
P08603	21748200	19767900	22558600	22008100	19753300	32273000	18752200	19841900	21184100	19253700	18806000	16038700	21795800	17832900	17891200	15041200	17592200	17440500	28019900	17858400	20703000	18038900	18037400	17894200	20284600	20134900	20204200	20539200	17223800	19634800	21826200	18813300	20964100	18853700	17403500	16920700	19876300	17446800	25551600	18931200	17434700	16509700	14615400	14252500	15792400	18250900	18503900	11619900	16760200
P08603;P36980;Q03591	640684	2449540	694327	1131810	600583	548109	557177	1179940	787286	1015920	785924	476363	461848	1070600	284924	470366	705936	529629	1087590	1538610	741800	2108750	405149	821191	1046360	1425570	1621560	979750	453909	585388	426773	281984	865761	574945	626801	948896	260959	365266	3800950	600205	504087	410653	429784	2666750	812356	670088	1130130	590403	441437
P08603;Q02985	938429	1672020	2054640	2218180	1096050	1914020	984579	1757230	1889880	1321130	2375050	1012080	1486950	1193680	1775070	1414830	1546420	2371590	2433440	1676390	3360610	2645850	2097280	998475	2275590	2279510	1726780	1943500	1813900	2623500	1021950	1094230	975349	1264000	1863620	1308540	834567	2722870	3012630	1304530	2232490	1335350	822194	1585640	374443	1157310	1389980	1160820	349069
P08603;Q03591	2572390	2772210	2932830	3532560	2714100	3368400	4077540	3618980	3273240	2131830	3399130	3307010	1935700	2759690	2869290	1789230	2389690	2814720	4823660	3541160	4380500	2343020	3699560	2721470	2703750	1882210	2755580	2971820	2240470	3166390	2252220	2771320	4753300	3109510	3946440	4158440	2245540	2277490	4501180	3673010	2325710	1824060	3157700	2647190	2518880	4299030	4226190	2447550	3754820
P08637	48145.3				46693.5						38776.9			49449.6	82350.4	66715.7	64051.2	56091.9			53638.7	53314.2		40965.6		59999.1	84376.5	51321.3	47544.3	47020.8			62260.5	92800.8	69978.7	21890.2	57466.8	48625.9	53676.4		50294.2	32890.7		65094.6	45318.9	59242.8	70961.9	63737.7	23970
P08670	303666		20315.5		11941.2						15064	6453	31060.1	29274.9	65871.5	14502.7	49325.8	65426.8			15177.6	34274.4	24402.2	13102				10122.8				11443.6		10670.4	34002.3	20931.5	15927.4	19037.4	16096		13179.1	29488.4			21639.8		27602.8	48652.6
P08697	6784760	4637290	5115130	6877360	7561870	7254890	6088210	6994110	6506540	6520700	5648300	6927570	6183640	6687520	5088140	5796800	5218050	5265130	7058760	5684240	5722850	5744840	5028420	6914070	5584970	8930770	6457550	7330660	6088910	6692730	9117980	7203940	4422850	7145160	5919630	5973620	5586450	5892140	5633980	5555220	7362540	7304810	6551420	6969710	5774430	7504840	5186240	5034260	4763250
P08709	124894	66939.9	109153	75762.2	167852	132941	77810.2	109087	167311	203811	143476	123354	67163.4	101622	73870.4	104239	142684	147682	84389.4	92703.4	144539	130384	54979.1	111505	107914	218035	164575	157940	139657	105977	277010	109505	139102	154790	98090.6	100127	119742	139700	143266	118909	136851	109923	117006	131865	163173	131501	104173	87203.2	105152
P08758					32581.5			17370.5			29472.1	24118.5	31864.1	36235.5	24672.9	40625.9	39021.3	18857.5	20783.1	42536.7	21622.3	34100.5	49984.1	29956.3	30505.9	27216.2	31925.9	21603	19049.4	24917	26247.1	50199.4		36139.4	40238.4	48057.3	32916.1	26895.8	36392.9	28157.6	32361.5	29427.2	25133.3	42648.9	25389.3		22277.8		27976.9
P08779
P08865													9854.23		7749.11	4668.27	19731.6									5979.93		9181.56				8393.66			19132.4	11669.5	5580.88
P09104								14112.2			34450.2		30584.9	27567.8	10006.5		20693.3	13816.7	24197.5	32030.6	25516.1	30262.3	52759.4		9433.28	19393.2	14479.5	34780.3	26579.2	21456.9		18439.5			40780.1	41977	15028	20360.2	17517.1	24204.6	23412.4	31371.8	32059.8	33403.7		27607.1	9378.1	23233.5
P09172	75706.6	138684	58454.5	101956	124945	185840	67378.7	116261	117014	30062.9	48841.8	18264.8	37971.1	73598.6	103669	101847	37352.1	131042	15453.3	111019	107390	58873.3	72394.4	141735	118429	99216.8	128936	46405.1	161355	45179.6	52155.9		49650	69743	111607	86915.2	54403.3	183922	23971.5	148961	121220	63910.3	76981.2	149299	72436.5	82010.2	105916	54196.7	135752
P09211			41260	18146.5	73957.5	29260.7	17834	79639.4	34151.7	24784.8	101825	69319.1	90678.7	142345	171781	137034	99545.8	79279.2	89682.4	131246	83228.5	128168	171730	114885	82373.9	131027	112712	125943	145762	105997	73569.3	86342.4		118304	61755.5	106899	115500	133433	90908.8	56331.6	78614.1	116582	132171	98933.4	103908	78598.4	161260	96547.1	130206
P09382			20615.2												17739.6	24290.7		56807.5		8311.59			13690.7			71732.9				30925.8				39112	40390.1	23757.5	10354.2	15429.3	35237.9			20337.6		15767.1	23992.6			15256.1
P09429													7365.96		8473.53	3116.79	10393.5	29191.1					3432.54												15954.4
P09486		112282	50093.9	29610.5	58450.7	53060.1	47347.8	86245.9	66304.3	31632	89941.2	67203.2	89864.3	122400	145009	112438	128441	125297	142127	149075	93666.4	112567	229525	164949	94134.6	112965	115685	118480	160077	120317	99847.9	76634.2	115700	111448	119853	97723.4	96126.9	122000	85835.9	122493	86306.2	101765	139189	97775.6	59966.9	82703.1	83899.5	80203.8	128915
P09493	43137.1		65297.6	42142.7		60958.9	14919.9	47404.6	22391.4	53504.3		57956	100081	141931	119256	84509	86539.4	29638.4	109590	96242.1	51605.5	130901	88518	67170.2	67036.2	39765.8	35613.1	141043	110004	77458.6	79011.8	95093		182927	72122.1	77689.7	77572.7	152849	30875.1	28512.4	29762	86561.8	139142	58929.4	154832	115527	99172.5	141631	203429
P09622															28009.2		11996.7				9747.7	9229.03													14700.5	18265.9	16861.1											26452.7
P09871	2001830	1981800	1598240	1955260	1829790	2014270	1666130	1978330	2394540	2137570	2257430	2154140	1604070	1746100	1537280	1157800	1813730	1995170	1666120	2158680	1673560	1568490	1857910	1608700	2219860	1696510	2080850	2106300	1950520	2093610	2074420	1998570	1285920	2010420	1608140	1373700	1802600	1744910	1711570	2285830	1813740	1313030	1695350	1544940	1571970	1476510	1691440	1432280	1674440
P09960									12191.5		13290				12236.2		19483.3					19918.8	8863.26			20410.2	31944.2			8912.31							9275.93
P0C0L4	2805680	3927650	1789080	2312950	2642510	3554110	1683090	3073100	2400380	3344420	1588170	2006510	2998350	1370630	2251270	1240870	2419990	1943240	1761480	1801000	1740430	2008790	1342120	1821760	1237180	1277090	2113800	2592000	1936040	2872350	2529400	1039730	2554930	1527550	2118270	912305	2290150	3183410	1164150	1806140	1839080	2014720	1142320	2464960	1391670	1427680	2578450	1242220	1930680
P0C0L4;P0C0L5	18567700	25229400	26656700	23423400	19827800	30529400	17031400	20599400	29726500	27329500	21415400	13267300	26259700	22438800	19260900	12447600	22194200	25752200	13094800	18784700	19523100	16111700	14592100	20326600	17233100	18328900	19439100	23653200	24823800	34660300	23189600	13867300	27930000	19360200	18544700	12366900	23553400	21764800	13912900	22050100	21985500	14683700	12878200	21591300	16153900	23958700	18718400	18798100	25118900
P0C0L5	1094320	753061	1925880	2338660	1749200	1538800	1234430	1723370	2640180	1407010	1827340	1601840	1927860	2380240	1336070	856999	1300950	2269740	1206380	1824360	1843830	1941980	1152820	1682360	1385760	1862040	1563030	1370920	2161830	2149590	1845880	1503850	1941860	2846950	1418690	947770	1944060	1997810	890550	2660420	1025130	1860110	1024990	1367260	1553670	2294360	1714400	1826660	1453760
P0DJI8	94227.3	67468.2	122985	101210	72253.1	98750.4	64863.8	50318.6	305597	2556590	97883.3	206100	132257	63738.4	287102	131188	41199.5	184231	106393	238071	314051	126383	479098	70157.1	103310	150464	122465	58963.7	141579	251303	19293.8	155176	32352.9	9735.74	330301	5526480	74291.7	58431	193214	246298	64775.5	112984	57907	69713.5		361073	37146.1	44119.2	140144
P0DJI8;P0DJI9	207054	186198	104413	205405	18737.2	251562	266666	231046	551317	4914640	85092.3	181154	207922	98581.5	187285	104532	92443.3	341589	90790.4	369026	204681	269887	686097	82536.6		76226.4	310143	445413	70048.2	360517	98814.8	178427	222466	74471	183522	4567600	181064		83805.5	125720	543491	84100.3	126647	325544	161024	130053	127209	264468	55629.3
P0DJI9			12439.7	45684.2					23472.8	3404820			25210.3	14742.7	14993.1		7590.48	40281.5	11417		25179.2	9555.51	20694.3			15703.1	17133.4	8481.98		23170.3	8163.4	7440.82			23440.4	153309	5424.94		15268.5		30510.4			14020.5			20977.2	8916.08
P0DMM9;P0DMN0				17386.2	20060.3							11252.2	28050.3			26944.6	19711			26247.5	4624.05				5179.59			25304.5	12019		25478.9	51215.4		58819.2	29047	55415.5	39546	21098.9			13848.3	10907.4			21044.1	24217.8	2884.37	6514.89
P0DMV8;P0DMV9			36753.2				8425.09	15516.2			23557.6	18417.2	34476.6	31924.2	28495.4	16413.4	17466.6	38827.9	29715.6	59517.6	32909.7	34882.8	45538.8	12820.6	12545.6	28564.8	14918.2	38218.7	23019.3	21545.6	20178.4	24866.1		44569.1	28720.6	24661	37518.9	43749.1	19271.6	31437.9	17975.3	27124.5	44386.9	22934.8	18966.8	26336.9	26080.4	27219.5	41882.6
P0DMV8;P0DMV9;P17066			6234.46	7654.3				21573	10588.6	9144.69	17013.3	20745.8	14653.2	9776.14	14002.6	35846.9	22590.5	35390.2	47380.3	28900.3	16491.4		51994.3	13741.1	24729.4	20610.2	14302.5	21073.3	22007.1	14046.3	18993.5	19121.5		16259.1	26501.1	59510.6	42405.3	37130.6	42294.2	7723.67	19231.9	19773.8	41809.8	51043	25192.6	9791.54	24263.4	61359.6	26027.2
P0DMV8;P0DMV9;P34931			17698.5		23073.3	18743.4	19873.1	19117.9			47857.1	56764.4	59910.6	79693	57406.9	50246.7	32282.9	63509.7	29987.9	18593.9	50653.5	68041	90142.6	54835.2	35926.1	65392.3	26186	60011.2	93791.2	60063.4	38811.9	38972.1		61511.1	43149.2	60461.1	40674.2	51537.1	89407.4	25338.7	39450.2	21445.1	82506	34926.4		99932.2	75586.6	52082.8	65582.3
P0DOX2	1924120	1260090	2226080	1173670	1308290	687415	1934040	1707270	1208030	1322690	1480660	1277970	738746	1628070	666640	1214790	991457	1285990	1086220	1353890	599143	1594880	1203190	1097970	1297940	1639870	1176840	596054	929316	1163850	1266710	1241990	700328	1280330	636855	1116290	1380940	1666590	1510810	1161450	992160	1849100	1574280	918300	1012020	2249250	1018460	693616	914379
P0DOX3	911093	572181	387297	214925	1070100	361599	343463	486456	855412	65932.9	406608	131199	173997	481750	497299	564872	344589	572015	638261	932629	969179	857109	262895	335071	516988	225174	2063330	409342	471265	254250	352634	185175	162672	670132	393476	323002	729122	868938	674817	693313	310179	456877	237229	596531	480868	275626	759135	268083	627128
P0DOX5	5982200	6032680	7780990	5697350	4209920	7229520	5859150	6132620	5745780	5655720	5214340	6793420	9473630	3957060	7729600	6484380	8983110	10502000	5600500	5498070	2747700	9852320	4616820	7041600	5824500	8714970	5061220	5810900	5851770	6295000	4400730	9308600	6622210	7234820	6225780	6132480	7826170	9900940	4659820	7158960	2533270	11132700	4040440	6612790	5288810	8335240	4331660	4061320	3336670
P0DOX6	43356.8	33378.7	139558	23283.5				51443.3			56128.6	41213.4	108258	52086.1	126170	53502.5	74919.7		90734.3		36843.1	68455.1	46299.8	46357.6	189188	54181.3	92384.5		43682.5		71580.8	125761	72421.4	30181.5	57454.5	28775.6	21327.1		52986.4	195762	24893.5		45875.1		165263	54754.9	106743		98066.5
P0DOX7	11162400	9004100	12764700	7154760	10834800	8792870	16661700	13764900	9644120	10380900	10774100	8191940	10832600	10309200	8992110	12604400	11389500	10062800	11710500	13068200	6975190	16377300	8477430	9823030	14557800	9386010	7773830	8431500	8062740	8073830	9482430	7409830	8755750	9030400	7339100	8614150	10599100	9477790	9767620	13138700	9113070	12800600	8500900	11421300	12397400	14776600	8557340	6131030	6466800
P0DOY3	78267300	71191700	121029000	59172200	79182100	79418800	87946600	80373300	64849300	62888100	47371300	78952200	84542700	83823500	62294900	58916700	82444300	121459000	78830500	135434000	62258700	94051700	85678300	103758000	94931800	117967000	110258000	79734800	49875400	40252200	63803400	79615200	66876100	71432600	101868000	51437200	55921000	74780200	60331600	93376600	33614200	78691700	68640700	91831700	84607200	90385900	59245400	42550900	69453800
P0DP01	196351	191962	193939	216959	115175	164715	110579	148168	89440	124315		244877	92299.7	123964	159260	105918	73002.3	137673	178713	219563	89079.6	230307	172952	333796	195386	79146.8	203857	57805	192906	85877.9		193817	115248	140091	74701.2	74531	67473.7	71512.1	255984	230260	106698	167519	174227	181258	136405	110193	180081		139476
P0DP23;P0DP24;P0DP25					27231.5	20943.6		31352.3	23764	22816.6	56715.1	62142.7	53794.7	56505	63181.5	66168.1	71734.4	43386.2	70178.2	57966.8	66741.7	66114.6	111160	42910.2	49029.6	59526.8	72459.6	40423.1	73846.6	69058.7	48825.9	61930.9		54606.2	83043.8	52223.1	98767.2	78665.8	57764.1	40024.2	48714.7	89554.9	84452.8	54447.5	63311.2	31268.8	37597.3	51021.4	84576.8
P10124		173230	24981	14350.4	59106.5	24976.3	30311.5	33219.7	27570.7	37076.4	63497.1	124275	98220.1	133529	118822	165651	109489	73504	163017	236815	46756.6	205796	138656	117003	94568.3	89857.8	81758	97573.6	241546	68206.2	73372.3	62354.7	108273	90937.2	246987	162358	120510	77916.5	173102	130327	95894.3	93972.8	253727	108484	71348.3	50489.2	77344.5	131118	253818
P10321		11411.5			17049.5	17218.9		34136.1		37271.6			64100.5	41571	92207	43207.6		38975.3	46888.9	14140.6	43028.7	16890.8	50198.8			44410.9	90979.5	59144.4	75203.6	34102.2			11110.4	42234.7	52297.7	32388.3	37108.9	14902.7	15445		50277.3	138441	71771.4			33904	61527.1	43365.9	81626.3
P10412;P16402											23970.3		61697.6	59821.2	365208	28860.6	592007	287494	51196.8	166024	42777.3	47941.4	99257.5	16535.7	6235.8	16960.3	15144.6	24550.7	42093.4		8115.81	13354.2		30307.3	369571	549670	54773.6	37367.8	32368	18481.3		139428	5029.36	88318.6	138369		247932	37760.9	64221.2
P10586																					24993.8														66407.5
P10599			23221.9		19470	17489.3	18170.3	37594			90319.6	16776.3	51957.9	76779.3	60135.3	87270.9	63831.3	39099.5	116560	61446.2	69055.2	74716.4	141669	71756.7	52077.7	94405.1	97220.2	50116.3	133974	75852.5	69160.3	109211		59690.4	44740.2	68094.5	70521.1	89759.2	33704.8	56912.6	67847.4	113312	140989	98452.7	111573	75235	113595	90636.8	80880.7
P10619											8799.39			9628.05	15609.1		6263.46	14692.4			6721.7	2717.02		10482.3	7316.69				10418.7					14209.9			16132.1		9272.78		6825.07				4903.74	12755.5		32447
P10643	1840500	2016410	1563530	2367800	2597470	1797000	2668580	2265060	1595570	1674980	1447550	2680210	1523790	2353600	1824020	1877430	1717410	2783620	1702890	2762160	1776380	1533940	1449910	1891340	2343800	1342230	2323460	1813840	1768890	2348490	1887150	2468670	1383350	2056950	1941380	1976310	2379990	2869960	1842140	2785480	1123820	1508240	1209860	1669060	1304410	1274710	1967080	954662	1764920
P10644					14751.3			21341.2			35949.9	17676	26301.6	22845.5	23965	27840.3	12419.2	29825.9	13396.3			26066.5	9287.26	28541.2	19061.3	15648.2	26165	22933	36042.9	20499.8	12184	22103.5		22347.8	30542.6	26105	19913.9	34894.8	47650.1		10890.8	20654	36015.9	18576.2	17640.4		33320.3	31863.5	25483.2
P10646	24595.7	28391.5	28265.1	45885.9	36955.8	37493.3	27907.9	25054.6	33734	45132.8	40618.8	40820.1	46611.9	32152.8	55977	35085.2	59546.9	26898.5	54999.7	36192.2	35109.7	33634.8	36732.7	20612.7	31156.5	39347.5	40884.8	35665.8	32332.9	34519.7	55172.2	49261.4	46550.1	39858.7	53674.8	44962.2	28854.6	22458.9	40049	45493	39029.3	19408.1	24976.8	36292.7	35852.4		41409.1	23687.2	39673.7
P10720		17160	10354.2	9198.89	29480.1	5653.03	11219.7	17678.4	11881.8	12830.4	24308.7	67147	28054.7	49002.4	31113.5	49995.5	61959	24186.4	49284.9	9182.77	7795.77	25834.1	25056	24905.8	25057.2	19668.7	11709.1	47230.1	40869.2	20857.6	18168.8	54009.2	17238	31781	79439.9	26526.7	68344.3	31775.2	43901.9	22724.1	8669.66	34952.6	17015.1	16177	18423.6	19347.3	23922.5	61711.3	32449.8
P10768					6679.03			26976.3			23095.6	27812.6	21212.3	10555.1	35980	31036.3	34185.3	15013.1	12503	16878	34140.1	25921.9	39574.1	23695.9	24118.9	17767.8	33582.8	40050	17379.7	22786.5		23974.3		29152.1	29320.5	15579.7	18764	30752.9		43559.5	14177	11184.6	25182	11971.9	16708.1	14136.2	21787.1	17128.1	25953.6
P10809	105884		24992.7	82189.5	21475.5	64001.2		18157.9	14871.8		28592.6	26690.6	23692.1	30868.9	73724.5	39595.5	61132.9	60157.7	23067.6	39669.4	32508.6	29028.5	35101.4	20715.2	32486.8	14106.8	19700	29422.3	33895.5	24795.2	28994.8	30383.1		36396.9	73632.1	52030.6	28093.5	49291.1	27172.4		28055.3	44758.9	57555.2	18119.9	34246.5	26786.4	42084.5	92940.7	40888.6
P10909	12551100	10791700	10958500	12851500	15297900	12942500	10962600	15110300	11899700	10833600	11854600	12024000	11343900	12623800	10699700	11391700	11335800	12301200	11784800	12143800	13761100	10233800	9142560	13795700	13844300	14884000	12785900	13214900	12536800	12352600	12197400	12961700	9663760	12274700	10468800	9962000	13496500	11679500	12516400	9893500	14355000	11852700	12071500	10556500	12993300	11409200	13111600	8952410	11214400
P11021	92265.8	73486.5	117194	91273.5	144922	130855	96957.7	152584	110968	75337.6	264029	171395	221739	210651	225272	211838	211010	184159	176537	262548	249940	206343	318836	212803	160917	180387	160010	221103	273179	239037	182941	253753	82853.6	227618	318562	211409	232190	212448	156905	124232	232069	218172	233588	249248	306225	152236	186768	318034	277806
P11021;P11142			114538	23939.9	36084.6	25458.4	26704.7	77771.8	26587.4		79965.8	42431.9	218251	162027	121745	174062	189001	128873	78995	33349.1	60620	228587	91662.9	45511.8	156287	79270.5	122404	28337.7	39328.2	30308.8	31886.4	57815.9	26425.1	101381	28969.4	43025.8	42480	61631.3	23621.8	52981.7	50208.3	62844.8	58654.1	117892	178655	59724.8	51104.7	44258.2	53551.1
P11142	75408.8	56428.5	92296.3	69541.9	131523	72052.6	49724	127667	57576.1	49102.7	187346	185295	214007	221613	175945	257274	221237	179148	165797	169683	209926	146801	240425	170112	182772	150975	162648	176453	262493	179526	163064	263476	11427.6	273365	234046	212145	204610	250589	224314	114910	207199	201355	255004	226393	159353	150495	231501	320550	319173
P11169			28977.1		27262.1	31311.6	7532.27	67384.5	28517.7	12353.2	78817.4	77509.3	50012.6	66355.7	193648	58929.9	170200	211826	85407.8	42179.3	65752.6	77526.6	67854.1	75059.6	54547.4	35667	34006.5	46297.3	79671.3	44074.4	41414.4	31704.4		67543.1	279466	151994	67505.5	75573.4	20297.2		26139.4	192786	91870.8	103282	81857.1	32862.1	127350	154620	91235.7
P11171																							15039.4	15807.8			13463.2			2869		22168.7				15163.1
P11177	9998.84														9590.81		8231.56	6481.6						2127.13												9253.54
P11216			25208.7		24519.1	11624.6		37602.6	17047.5		40511.4	55390.2	45182.7	36564.6	34684.3	51222.2	36748.1	43113.7	34269.1	37200.6	41545.9	34112.7	51804.9	43795.5	37375.3	31976.5	34656.9	44733.9	49050.2	37512.4	44273.9	29726.3		46933.4	41665.4	40804.2	38602	35905.2	29704.2	23276.3	32322.4	33321.7	52626.4	42224.8	37906.4	25321.3	30187	47618.4	52390.3
P11226	105718	280061	130412	292586	224143	176352	257795	257615	271746	95527.7	177177	132543	233880	234511	48457.4	192645	200661	252015	253939	90583.1	181703	18003.3	235413	36888.1	93512.9	175588	232566	70352.7	97089.4	236720	153748	124742	121991	254412	51853.6	152976	208150	103721	208129	103219	268080	29749.8	122467	28142.6	126760	246546	231949	34250.7	92126.3
P11277	17807.2		21739.4		5881.29	5588.89		9626.04			16443.1	26460.2	18986.8	17224.1	29667.6	34543.3	20863.7	24243.2	15121.3	14815.2	22768.4	21026.7	33124.4	24129.4	35209.3	25854	25837.9	46337.8	23048.5	31879.2	15930.8	34396.2		16784.8	30222.6	20465.4	20874.3	32445.7	24132.3	14224.3	20186.3	27581.3	17755.1	31836.5	14648.3	24485.8	14963.2	12470.7	28587.1
P11279					14488.8						30430.8				18355.8		9628.75	7142.72		17648.2		17916.4						5901.94	9504.51						16183.3								19065.9	5941.79			8118.47	16618.3
P11413	15920.1				32394.2			59273.8	36784.4		53012.5	67667.3	85080.4	58116.7	70998.5	70679.1	50084.8	34217.7	39435.6	40053.8	49339.5	79000.1	88327.1	49436.8	45161.4	61279.1	72136.4	64167.5	66802.1	41689.6	41311.1	55713.4		59098.1	78242.5	52802.2	53275.4	43389.1	66776.9	51012.9	48427	66564.6	48304.3	52737.6	53122.4	36999.9	39583.3	52656.5	63192.5
P11586						3908.85	4634.74					7869.92	12644.7			8988.96						8986.33	7406.32	14048.5		13121.3			14264.8	14972.5	16082.9			21557.6		22981.3	17724.1	15018.7	14437.8		6875.88		14113.8	11182.3	12471.6		8341.54
P11597	124662	221734	160128	77795.6	154576	97432.7	107693	112228	72468.4	76202.3	183307	171860	220542	129182	159862	110051	139129	125855	108797	143865	194620	159262	115930	162364	217669	130372	149894	169797	220867	188357	233356	234077	134216	182723	154048	95928.3	157193	159259	140686	191465	245344	124987	119943	127094	178597	180867	102029	128709	236790
P11717			14866	20304.1	27977.8	11918	19853.3				17282.6			11638.8	15433.1	15166.2	17277.9	16952	26918.3	16727.5		11837.1	12974.9		13431.1				23556.2				11858.4	8968.24	13728.9	8901.07	12315.7							19659		16286.2		5081.56	12987.7
P11766			11054.6		13595.6		10561.6	17545.6			36810.5	22744.1	20232.5		19562.2	31276.6	16271	26422.5	15331.2	32992.1	19933.9	37461	24298.7	17176.5	29859.9	20027.3	15319.9	22225.4	32566.6	31405.3	24409.5	31473.5		13670.5	22782	20474.5	16419.8	46942.3	21170.6	38825.3	29015.3	13318.1	40467.5	31552.9	39880.7	14577.8	51045	32800.6	29268.5
P12109						6945.7									10459.4		6969.06				3359.79				8691.15	4142.65					4878.82			7130.25						6731.02	14924.3			9018.04			4394.93
P12111	34118.4	47147.4	35632.2	28322.1	25120.5	35794.9	49605	44118.1	47568	40749.6	38946.7	43151	28264.8	52598.9	42324.4	35817.2	32398	31135.3	39085.9	50675.7	53188.1	42692.3	23466.9	35897.8	55602.7	38327.3	51404	38426.7	37886.7	30692.6	38464.5	47778.3	30241.9	37201.9	31615.2	31567.6	36853.2	31329.3	35907.5	45640.3	49541.9	47849.7	41085.6	47217.5	45566.2	40684.3	51570.7	32998.5	37974.8
P12236	148886											20983.3			37433		69972	40448.2			48474.9				7172.5										11072.7	44422.7							23919.8		34993.3			12403.9	21619.8
P12259	232875	250817	230356	293860	395753	276245	315941	304656	344838	319282	337469	264638	328401	244668	396726	306802	377205	407536	450836	338690	415529	231684	291948	275166	287025	207375	340549	259742	247580	295590	355882	300587	265044	264344	416912	434602	292335	323679	340425	330360	360027	443280	268041	357758	263889	306550	439988	317561	221936
P12318		37720.4	12894.9	28009.9	40459.7	33552.8	60164.4		74038.1	58919.9	42416.7	48824.6	19133.3	35661.8	52684.6	35068.9	81218.1		18155.2	68280.7	83171.1		53204.9		55600.5	18454.1	55196.7	28140.8		45887.5	34904.1	19625.2	48245.9	40231.6	71001.9	62830.4	87377.9	24577.1	18781.6	65949.3	56881.3	60634	34703.1	41119.8	33547.1	27747.4	44255.8	37437.3	28202
P12429											6549.75		14803.7	13685.4	19984.8	15355.7		17433.4						4437.5			15433.4		23761.1	21424.8				22080.7	19734.5	24618.3	22085.8	35578.6	11083.4		9252.58	6295.62	12281.9	29715	18858.9			16920.2
P12814	41092.8	3835410	203568	141940	358400	185231	133175	402413	223537	131118	585505	435501	527954	569759	549467	820261	431285	462840	478331	382099	593265	588468	804915	507597	382374	325613	294713	465278	551288	453896	487156	511518		770615	656755	535174	631024	629933	504195	208652	428208	421639	649056	539411	575995	360554	430771	1121020	708278
P12830	22437.7	18886.5	14212	19949.5	10221.4	29882.4	15765.8	8375.34	25592.2	15925.7	12018	23776.9	15678.2	18560.5	12882.4	23152.8	12250.4	22479.2	12767.5	18261.4	20504.1	5802.01	11254.1	18213.4	20296.7	14708.6	18967.2	23471.7	15008.4	23750.8	20185.3	24524.6	15374	9633.02	30241.8	10509.4	13328.3	19372.7	16428	21023.9	22425.7	19852.4	8849.91	22887.8	25956.1	18659.6	18255.4	16907.5	14389.2
P12883	53602.9	31875.1	46191.3	37937.7	69504.9	84106.9	43788			25878.5
P12883;P13533	64445.6	130515	108583	37932.5	24657.3	22406.6	14152.3	11779.4	12670.1	16961.5	32182.6	22496.6	17339	15024.7		7374.97	9193.85	13647.5	6413.04	15420.9	12666.8		8731.14					12734.4	5745.87	19488.4	20893	11113.2		14228.3		7162.69							19351.8
P12883;P13533;Q9UKX2	64930	17936.4	55289.5	17287.6		11561.2		16591.5	32747			8782.03	13122.8				30703.7		9902.63						4705.41	15580	4323.76			9434.78		18070.4			16895.4									9622.19
P12883;P13533;Q9Y623	43849.7	17978.3	19118.9
P12931			60719	43526.6	82888.9	150325	49325.7	66110.9	55025.2	58672.6	137915	99209.7	140722	134821	135145	94720.7	133351	95912.6	121371	84830.3	93720.3	90725.2	167207	106503	59026.7	88728.4	81081.1	122579	157068	88034.4	59109.6	107502		144468	121036	78476	91328.3	190310	117041	46606.8	97771.4	166754	218730	150608	104197	80929.8	129327	166044	175467
P12955	57949.7	30464.7	25437.9	26875.1	29299.8	40798	50077.8	45058	41971.7	29396.5	29848.3	32428.4	57006.6	23631.5	34866	52434.3	58003.7	32088.5	34651.1	33120.4	47898.1	34492.7	37160.3	45304.4	50583.3	51054.6	27140.3	38858.4	41526.9	29190.4	22390.3	39857	63428.3	34803	44925.1	45925	43572.5	40576.3	45944.8	36508.6	53956.2	34070.9	58390.6	49451.9	48459.1	28001.3	37076.3	43149.1	30519.2
P13073											22097.5		16183.7		152069		73086.6	49623.2	19196.7	23615.3	40595.7	16094.4	34089.6	14277	16558.5						12348				75270.6	80361		19577.6	30900.9	12733.6	13242.9	28736.5	15550.2	20816.9			10720.3	12732.6	27640.6
P13224	25453.2		102261	101323	268225	121574	67903.1	381378	66228.1	81259.3	259480	414263	406036	401271	1240970	421452	816026	470314	319743	266667	287583	395762	724956	402291	185617	202757	146455	474587	266634	274425	217392	249155		473049	1187660	1289620	527261	615713	218664	89020.8	404892	754705	674783	699465	395910	165511	428127	1402770	318027
P13473		17655.3	13115.9	16253.9	16320.2	10680.6	23059.8		6983.32	14429.9	11927.5		11810.4	7688.34	7860.26			18840.9	17940.9	16329.1	22733.9	9779.17	11605.7	22640.3	32315.5	13114.8	18703.6	4847.19	20113.5	12816.4	15446.4	19726	17050.5	26864.5	13464.9	9912.01	14147	9592.24		25636.1			21174.1	10514.8	36694	13073	14762.5	12894.5
P13489								18003.8			27087.9	24763.3	27746.7	24930.9	21771.6	27494.5	30408.4	19851.9	22551		21538	23272.8	29393.4	22573.7	28150.3	21639.3	23972.7	24285.7	34662.3	20391.2	31907.4	23985.5		27269.2	27308.8	25452.2	21229.5	27281.2	24126.6				31682.2				13337.2		33818.8
P13533	30122	10243.5	12086.8
P13591	55329.2	82081.6	28937.1	53608	72127.9	35599.2	52620.7	84570.2	52181.5	32172.5	51872.5	61482.9	58313.5	52544.7	38868.2	39042.3	44644.3	33803.8	59251.8	40335.9	47863.6	37741.9	33639.1	52007.7	36763.3	83552.9	61863.8	50228.3	52193.1	70823.2	64357.1	56046	75142.5	58055.2	56789.6	51037.1	56791.3	48054.9	69441.6	37634.6	38275.4	35700.2	63213.5	63183.7	48343.2	71606.1	57699.5	28667.6	42452.9
P13598	65650.5	53364.4	24713.4	43314.5		36941.6	72682.5	115480	67631.5	94536.1	80280.1	62683.2	53891.7	62126.8	32915.8	63698.2	134958	68217.2	69845.5	88362.2	96834.9	132340	84367.7	91730.6	104135	100320	47924.8	57338.7	47082.1	37001	100147	64283.3	70157	73756.2	59972.1	113145	60470.4	97000.9	68819.5	84414.3	115003	75148.4	89242.4	91218	53924.1	68205.6	85326.1	62119.7	125426
P13639											15350.3		13014.1	7778.9	13335.4	13889.7	17139.5	16896	5889.93		9118.04		11137.8	5191.7	8315.17			5402.61	14462					6588.51	10176.2	7473.77	5508.21				14247.8						9111.69
P13645			32937.7	48169.5	54211.2	114806	32640.6					25262					85123.6				109202		12319.2		57605		26290.8	24598.1		29834	18467.4							62918.9	343562			36950.1		38322.2	38658.5	55547.3	31175.6
P13646																																		100870
P13647			24496.5																		11329.5													28696.3				20684.8	34773.9
P13667			17623.2					26671.9	5146.26			22253.4	25745.3	45493.3	13047.8	28542.9	18762.1	49191.2	18245.5	11388.2	20403.4	21430.4	26463.5	16779	30237.3	11392.8	25960.5	35319.8	21047.4	18423.6	19727.6	21218		16293.7	34759.3	17232	27607.2	30213	36314		18492.4	38330.9	30610.6	32862.4	16484		22097.4	19303.7	38637.2
P13671	2070890	2097590	2481150	2562420	2744970	2843190	2722440	3116680	2495290	2606160	2179610	2429060	2527710	2562600	2127730	2274140	2095350	2553530	3060260	2161280	2347190	2174030	2202620	2284210	2572480	2559350	3050190	2416010	1946610	2588280	2882750	2048420	2576340	1952570	2092330	2451890	2248570	2167380	2848590	2523990	1735990	2269420	1780230	2019330	1617880	2116370	2596040	1321300	1712410
P13693													61987.3				20233.8	11984.3					18224.5	21169.3				25271.5	48304.7			7540.5				31292.3						11105	20815.4	13930.4	46261.6
P13716					7661.29			23338.1			16096.5	31598.1	13013.9	13527.9	21436.3	34755.8	22462.4	20383.5	18827.7	16192.1	13588	26603.3	15945	17252.8	14300.2	16714.5	17159.4	26586.2	23573.1	19588.7	14795	31851.9		17764.7	23051.4	22848.7	20032.5	8735.5	23861.8	19974.5	10437	16189.9	14693.3		16457.2	11438.2		23766	16038.2
P13747															21149.1	9583.09	12329.2						32582	10756.4				7540.26							22324.4	31413	16848											14241
P13796	66989.9	68378.6	58838.3	79321.2	72238.3	93213.1	73736.3	100729	66126.5	84794.5	70897.7	66469.2	91923.6	96036.9	96481.7	104041	116608	83863.5	71565.8	84436.4	82873.4	80594.3	66878.1	71412.9	85357	85554.6	75691.6	61387.8	116606	110782	80551.8	85168	109795	93133.4	109910	90312.8	106012	84809	61062.2	68245.7	125622	105672	90623.2	103015	116420	98498.2	92440	65340.9	76551.6
P13796;P13797	17511.6		47920.7	44648.6	52793.9	69557.9	40291	109088	68234.1	24946.6	54494.4	52162.4	44796.7	30204.6	56959.4	71323.5	76396.6	114623	54035.3	64519.7	83305.8	94740.8	55577.8	36143.7	43091.9	94605.7		87607.3		80124.1	58361.9	37920.6	87721.8	101045	113222	49899	90050.1	44478.3	81915	80213.1	63760.7	64058.8	41748		46588	90113.5	68076.7	67933	98543.7
P13804	466807	131969	182632					7314.61	6790.51		7990.14	8238.68	7726.53		9656.04	7741.04	6360.53						9619.38	6498.35										7205.8	7869.95	8695.43	7159.12											5890.45	6835.93
P13929	203805	120699	48046.7	89331.7	66541	21051.6	17664	20958.3	21429.8		47980.3	12939.5		42633	59029.1	30776.5			16012.9		30671.4	174891	162086	38086			65589			21386.9			6546.58	34112.8	157666	32320.6	303718				32803.8	78788.3	142192	31880.8		67478.8		83263	111981
P13987	7213.71	9769.67			11922	11952.8	16701.2	21925.4	9039.15	5823.88	19069.3	9945.91	13200	10305	36990.6	11837.6	14866.3	17946.2	15393.2	9250.96	8187.59	9343.05	18877.8	5536.31	8238.64	14266.8	12298.1	13779.5	12416.5	16806	14615.2	8025.27	6437.36	14399.4	12627.4	11007.8	8112.48	17509.7	4638.78	18387.4		23483.9		11192.3	11625.2			11749.6	12643.1
P14151	246346	234195	140830	150217	217102	179853	229102	247381	124530	241251	182415	232783	205501	193571	171603	170173	169374	234496	141294	300314	214836	175658	197348	199576	134686	155558	113444	173860	246699	173895	181227	126964	230614	216048	114946	175678	158192	200189	197867	222081	214711	244353	334075	204721	117735	217523	178436	148244	221581
P14174	13031.2		55599.5	9317.28	34588.9	31415.1	12307.1	52557.5	21036.5	19444.9	172589	81188.2	111787	172673	138495	92554.3	200684	122696	92765.8	137658	62325.4	76910	125508	131573	98578.1	154945	81579.5	131239	117359	123136	102943	156403		111211	183290	177447	223672	125392	35100.4	69738.9	90309.6	91922.9	123125	112372	140191	87004.4	90376.8	121851	101846
P14209						23607.6											18707			12800							6671.84		69094.6						34275.9								6184.4	23267.8
P14314				23093	41805						23384.9	30648.6	37509.6		62507.8	27617.7	32994.4	22359.9	18921.9		63936.1	15216.5	18729.2	25120.9	30839.8	7959.56		37823.4	23370.2	31145.6	25881.4	53065.7		31277.3	68977.5	12521.8	12216.7		36746.3	47155.7	54588.7	36255.7		48036.8	31036.4	11785.2	17232.7	39113	18703.2
P14317															7428.41		5646.93																			6589.2						12613.8
P14324													6216.65	12306.6	3694.73	5785.83		6853.36							4227.61			12896.7	12598.1					8179.29							3831.99
P14543	15789.7	38267.3	26664.1	24149.1	45244.7	20960.5	23332.4	36245.2	48669.6	21719.4	44408.9	40279.9	36185.9	44888.1	49331.5	34656.4	32951.3	30061	35556.9	38094.8	42170.7	42153.3	39076.7	33113.6	31831.9	39874.9	29319.4	36320.5	52552.4	29642.6	40999.3	40362.5	28176.4	43952.7	42896.2	51810.5	33904.9	49583.6	34783	34897.2	29371.3	26764	45909.2	36270.3	35781.1	42147.2	31011.5	74329.5	35179.8
P14618	105025	69523.5	169834	136592	334822	215553	134693	450666	205904	130460	576364	510051	664560	623348	729315	676369	708967	596207	463836	592154	709148	648847	801002	643705	705357	743435	554436	595817	897080	657870	536440	580087	48907.7	774819	711337	647629	674457	696690	530489	440502	571390	644585	738150	650153	628142	459970	517438	458322	860876
P14625		30756.9	65484.8	51407.5	84177.4	69754.6	46579.9	135597	69336.3	78262	118194	115882	135618	147444	163396	141440	124610	145897	155312	142727	130802	153964	191222	173581	89887.1	86997.3	99119.4	167914	165944	171991	121410	148544	27883.4	120930	204524	160608	156249	146506	137008	85940.4	127687	128099	187190	182474	178502	95260.1	121821	239091	217805
P14770			28000.5	24233.9	41597.2	19381.5	20789	55102.3	31986.9	12505.5	66728.9	50787.6	69604.5	89066.1	237212	68468	102893	153803	90754.7	54486.2	74586.8	86704.6	155154	62849.8	47044.4	36951.5	29381.1	64353.4	72194	71703.6	36695.4	52563.1		63833.9	224020	161817	84430.5	87175.8	88931	22692	57167.7	126292	101027	140149	72270.8	35944.1	106375	129464	74286.4
P14780		57428.2																			7582.46												27091.6					11614	12352.4
P14854					11055.6						7304.9	24848.3			16119.1	34127.3	11565.1	9931.21	11910.5		13185.1	11452.3	31090.5					20876.7	10402.9	4919.8				12909.7	19939	10258.2					6655.19	10484.1			17891.6	8953.98		19752.1
P14868								17750.2			17492.5	21651.7	11585.9	17324.7	14408.7	21009.2	23074.9	18573.6	10077.2	10050.1	11039.3	23765.6	14288.5	19187.1	15955.4	14839.5	7412.4	19710.6	18763.5	21418.3	9350.53	12580.3		13797.3	19253.7	13972.4	34811.7	21533.8	14277.4		15128.2	15389	23133.1	18462.5	15391.8	14237.7	11089.3	22512.6	20871.6
P14923
P15121											5489.31		5866.08			5833.68	9110.57	12364.9	8309.42		8211.4	15173.9	8553.79							8560	11717.3	8484.94		12656.9	9298.78	6875.01		6460.64	15086			13749.7	21160.4	13655.8					5594.55
P15144	22733.1	40449.2	52264.9	46957	43567.9	41217.4	31598.2	54859.6	23670.5	44929.3	56365.2	41623.1	49129.6	34127.5	32542.5	33987	31950.9	31628.8	36176	52121.8	38284.6	45450.4	44687.6	42872	53651.5	65258.4	52507.6	41962.9	46210.8	43686.3	34763.2	45511.1	32978.3	37938.8	36714.6	48109.1	30476.5	47431.5	30424.1	53200.1	42558.3	34100.6	48733.6	49170.4	43049	70145.9	70613.5	45259.1	40547.4
P15151				28592.6	43258.6	36611.8	39763.5	27848.3			32602.3	14705.3				31991.1	31146	38331.7		14673.5	39827		9536.71					39780	70610.6	47663.3		34445.3			43357.8		40709.1	29260.3					22698.8			53264.8	27011.5
P15153			7663.38	12981.8	41402.2	13660.2		34213.2	10589.5		64940.4	24275.3	50165	93197.6	91123.5	92191.7	32497.6	86501.1	43434.1	34905.1	73409.9	62751.2	86409.8	50050.5	25871.6	65815.8	34513	106508	55384	40406.6	44215.5	38757.7		91625.4	59106.6	57361.8	51112.8	62153.9	40035.3	6883.79	37589.8	44848.4	34697.9	41956.8	20402.1	17927.8	44325.4	33687.1	67239.8
P15153;P60953;P63000			7661.02									27111.7	32987.2	16208.3	14892.4		42802.6	73412.5	21134.8			7760.7	101321	31217.8		17243.8	40764.5	60264.8	8152.88		11278.3	18440		41251.6	31597.5	48845.7	70974.1	8774.53	86750.3	9917.77		30284.3		25466.3			39178.1		71638.5
P15153;P63000			16948.3	15990.9	53487.7			28758.2	25237.4	10844.3	90288.5	63000.3	106282	164267	165924	123977	61476.8	137078	134584	140467	58594.6	118370	117509	126611	128191	106374	97395.5	64835.8	92492.6	84601.4	77272.9	72390.4	2489.6	68499.3	228498	112790	213544	101846	100510	40600.6	85883.7	86663.9	83305.8	121559	25548.5	64477.4	96550.2	76957.4	197444
P15169	903850	770537	960810	1233950	477716	998321	1135470	871728	907339	1356970	847512	1015190	1311160	820546	948815	667014	1063300	1037710	1005670	1227380	1186440	1024290	745178	755268	863025	892870	1233880	941479	965807	929125	1090620	1059240	1291380	1103830	1195390	1389080	1018700	1298260	938694	906371	1182160	812600	804809	883446	703707	1138670	1339490	725322	1098070
P15170								8422.92			11313.4	10567.3		18405.7		3886.74	20490.6	13993.4	9175.79		15506.8	6917.3	18352.8	14649.4			7032.85	14426.4	14906.7						21719.3	7306.83							9057.01			10638.5			15225.7
P15291	10561.9	8395.87		4835.96	9014.52			47181.5	2084.61	7288.21	8551.17		7298.71	10568.1			15610.9			13131.9		4573.52	3999.21	6570.8			13980	5553	9752.77				8270.5	8605.49	7337.86	6001.61	12037.3							6888.56	8857.59		8906.38	7197.43
P15311;P26038	11406.8	8677.56	39900.5	37325.9	62550.5	32520.1	35640.2	36769	30633.3	24524.2	98532.4	83420.5	109843	109742	123591	160862	111300	135081	67942	94312.7	121265	107564	124947	95511.4	102700	86208.9	83072.7	97919.2	122592	97743.4	83278.4	97458.8	15818.7	136840	151677	147077	119718	123585	109007	103869	94882.8	102898	127660	75621.5	99326.4	115234	134284	122035	92260.9
P15529								5736.34					4612.43		20810	6459.63	13632.3	14020.6		4491.6	6285.61		12538.7												11000.4	14409.3	7560.81										4161.01	15397.4	5540.08
P15531					12891.5			20086.3	7751.63	4742.17	40199.3	45049	32493.6	56893.4	37967	29892.7	33821.2	29503.8	29872.8	23236.4	24796.4	32308.5	46488.9	33288.6	28364.9	24757.4	16838.6	43019.9	48693.3	22103.6	38412.9	38828.2		55817.9	31249.4	48205.6	24028.8	16479.4	28995.7	24085.9	39170.8	15791.3	23998.4	33882.4	28575	33077	54332.3	45758.9	43712.1
P15814	2654910	22720200	2015250	3731630	3262360	1305660	5138950	2074950	4504000	2739320	1882380	3394230	2494910	3308520	1847320	3540420	2692500	3767830	4290100	3786630	2043250	3975480	2434890	3704930	2056040	3546740	2396560	1215660	3384070	4283480	1977320	2344430	1342940	4184340	1576340	3730750	2621680	3022460	3018290	3633110	2243930	1839700	2747050	3275140	2219210	3128000	3703840	1577290	2101770
P15924
P16035	15420.6	15182.6		13017.2	25115.7	13144	40289	19293.6	11746.5	35343.4	22830.3	35260.9	20748.5	10787.7	3752.23	21391.5	14409.5	18818.4	13388.6	12424.2	26442.1	11590.8	13049.7	13758.7	37272.4		15565.1	6949.03	17123.9	15539		29228.5	22718.6	12037.6	8095.55	14771.1	11128.8	11318.7	17457.5	18875.9		11332.2	20339.7	33032.5	13060.3	19377.8		15518.8
P16070	54086		50253.8		63714		54412.6	101184	66164.6	56951.2		69340.8	54983.7	46531.9	32695.3	28295.8	68971.9	81153.9			84924.8	54568.1	39357.5	46514.3	69350.1	34465.3	61046.9	81620.9		44405.7	67521.9	101687	71969.6	80141	46619.6	69532.9	45131.1	54638.9	49711.7	47873.2	40386.8	44851.1	41935.8	45980.6	29239.6		42309.1	31182.5	55877
P16109		13026.4	19696.2	13428.9	26917	19822.6	13430	37194.5	23239	15630.1	64480	42419.1	65388.3	60103.4	89983.2	90485.4	55709.7	54277.2	42697.5	44000.9	57730.4	54735.6	84006.1	72369.9	30983.6	32770.1	40680.2	64614.3	60206.4	34981.9	65648.9	53548	14795.5	65948	80943.4	77234.1	61135.2	65896.5	40951.8	26931.8	52323.1	46782.3	64087.6	47206.7	36115.9	37043.8	58188	75932.6	58279.8
P16152												10853	16317.9		9565.84		13525.7			11460.3	10767.2							19991.6	13072.9	13084.2	11729.3					14572	17819.7	11576.8		16302.7			9222.69				15319.3	6857.34
P16157												17335.5		8613.82	6981.35	19094.2	13503.1					10123.5	15019.1	19963.2	20825.1		26834	15626.6	12418.5		9794.65	29983.4			17857.5					18268.1		10565.5		13898.7
P16284			18547.8	21245.3	29370.2	18380.4	13648.7	36314.9	27249.8	17761	46408	38538.5	41380.8	45962.6	150090	58996.5	73303.1	104680	43945.6	50640.6	57026.5	57399.8	65843.2	50721.7	32548.2	31411.2	38103.7	24579.1	48024	39720.9	58733.6	38078.6	13946.3	55268.2	104093	79539.4	41176.6	54178.7	31630.1	22795.7	56546.9	81035.3	58227	75796.4	48902.3	33660.7	93802.1	79861.5	48547.9
P16401											5454.03	5468.3	15443.4	9425.96	91522.1	7574.12	189545	56281.8	15056.1	25817.9	9797.98	12030.5	14803.5					7078.84	5768.68					10427.7	43604.1	54218.3	5387.97	10068.1	6860.81			51989.6		40110.9			41592.6	9316.45	5521
P16615	84612.7	135603	27275.8	64385.3	42250.1		25000.9	27816.7	19326.3		37144.9	18487.1		26775.4	89049.8	25762	58053	44992.4	21352.8	26150.8	45254.9	20108.9	30217.5	28864.1	18227.4	23881.1	14326.4	30064.8	8888.49	20293.5	10072.7	25034.7		25634.7	77672.2	79593	26503.1	32335.2			28444.8	52125.5	45250.9	48660.9	26478.3		59735.9	61939.6	22185.8
P16615;Q93084					104235		15614.7	37706.6			33058.2	13060	52233.9	27382.5	71565.3	50802.4	129488	91748.5	56617.9	44845.1	67901.9	23932.5	133134	79156.1	29767.3	10421.7	16928.9	33626.8	39132.4	25792.9	30233.5			58069.3	252526	30186.1	58547.8	57876.3	14665.3		38349.7	85728.9	33669.4	42693.9	35486.6	9920.14	121712	120724	47311
P16671			67811.3	95801.2	69560.7	17514.8		55991.8	63834.7		155441	129032	177218	187554	128161	106530	201773	214917	95955.1	108499	208319	122753	230078	238944	113593	97578.9	68903.9	13591.4	81608.1	128733	121157	230531		255922	164938	83944.3	197974	119053	107851		101479	241212	262288	141732	134504	84224.1	153021	58459.8	127971
P16930	22551		23739.3	14372	20468.5	24506.8	17138.5	45974.6	27845.7	8828.16	19930.4	18407.8	18202.2	31476.9	17391.9	30883.1	34427.6	34040.5	21978.9	25521.5	49673	22861.5	20615	31979.4	32102.9	16379.2	35144.4	51187	30138.6	35118.4	31784	40579.6	19560.8	14585.9	34464.8	50990.3	19031.6	54304.3	37597.4	16970	38522.9		11771.4	53150.6	25734.5		26651	32044.2	31073.7
P17066	76574.9			24699.6	118325		27179.7	209801	10292	4522.44	9320.32	544183	617747		11425.6	263048	225481	771600	30395	180472		671416	290127	376587	326016		8148.59	500413		10236.3	10427	729368		466612	19525.1	343531	477675		1096400			82704	27138.1	40031.3	618835		661480	79340.2
P17301					34122.2			14175.1	16702.6		18851.9	28369.7	16252.5	18149.8	41064.6	12610	17509.5	33668.2			11214.2	18260.1	14554.3	8627.72		21575.1	10506.2	17972	29556.3	9940.58	19049.4	66428.3		25213.9	48662	23328.6	17102.5	26448.3	5746.32		16633.5	24823.1	20234.5	23448	15351.9	22827.1	31980.3	24176.6	22798.8
P17813				7281.93	19731.8		20657.3									17404.5					15596.5		21280.2					14544.9					22653.6		18967.5	11096.4			16954.5				20119.1						5814.01
P17936	239313	403798	229559	385689	571137	349735	369073	400340	338177	467392	343358	505399	451398	512268	506843	431346	459912	376393	407454	436643	347201	599569	333207	490899	262277	457810	452946	334241	650448	620408	290575	383012	442640	346447	518293	382661	278187	514657	368981	493988	335979	635760	302064	433954	209190	311630	346641	113255	381970
P17980					5740.22						15841.3			23592.4		30523					16680.3				16099		12565.7	23500.1						29834.4		25144.4												22918.3
P17987					19085.7			12051.8			46536.6	19875.1		35502	25654.6	22370.1	25468.8	30261.5	16647.6	28536.3	29010		29625.9	18928		17853.2		17534.1	41036.8	15142.5	16886.2	11388.5		31716.1	37001.2	24017.4	19685.1	35700.3	25297.9	12611	24452.7	19160.4		26254.3			24426.1	40194.6	32323.4
P18031															13333.2		8268.01	15502.2					5286.72						7727.95					8352.12	14395.9							8178.29					18144.1	16287.2	8836.06
P18054					42115.3	23730.1		37104.5	23862.6		50216.4	30355.8	51291.9	55185.3	66647.1	60830.5	47676.7	44308.8	52316.5	46773.5	57168.6	72343.9	89253.8	61796.7	39199.8	36193.2	76157.1	37134.3	63823.7	30454.1	42891.8	29621.8		61698.5	48399.2	66515.2	56389.5	78697.4	43862.6	27726.9	31653.9	46714.4	55209.3	43344.9	49087.4	40616.8	70865.4	56338.9	43786.8
P18065	22358.7	23826.7		15445.1	19508.4		11909.2	7724.13	16092.8	13361.9	27514.5	32300.9	10990.5	42152.5	15160.9	39945.3	23202	36378.8	6471.89	24962.8	5438.58	29242.8	7996.23	24378.4	35139.3	10836.1	23037.4	16177.7	25307.5	14821.1	36864.6	31719.4	10422	36809.9	20444.9	33967.7	21725	33201.8	9421.88	23099.5	8606.08	42020.9	12639.8	28965.9	16390.3	20673.9	20727.5	13894.4	26191.8
P18084												21637.2			9846.42		24116.3	8728.65			12119.6		4078.21											5081.17	7401.95	5249.34					4988.84
P18085					15065.5		15442.7	13842.6	9403.17		28296.6	28569	56230.6	55617.8	33990.1	25273.3	56376.1	44028.6	15813.7	47789.9	27306.2	33332.9	40710.6	14061.1	25592.6	26207.3	39050.6	22531	55269.2	72037.5	26169.9	17660.5		27896.4	67647.6	33001.7	38006.4	52416.1	16300.5	12583.1	50675	26941.2	53344.2	32536.9	65341.5	27759.7	49537.7	49308.2	26610.6
P18085;P84085	38867.9	49626.9	44259.1	13522.3	40806.5			39024.9	31721.3		37868.5	27172.6	94844.9	42864.7	89718.3	37589.5	76481.4	58160.3	41813.1	73697.3	42676.9	74210.5	120461	111207	58231.9	95305.2	67722.3	67507.9	75204.3	57326.1	65267.3	105985		118169	102812	43815	60347.9	91115.6	71726.1	44263.2	59172.4	66909.3	123381	134007	115137	80268.7	51377.6	52254.8	86078.4
P18124															8867.46		30444.5			10091			10282.4				10913.2	17607.6							23629.1	5982.24								9616.74			12483.1
P18206	51211.3	27693.5	215197	128617	338752	200201	172162	381808	281502	130031	603454	481089	868497	869181	752557	945183	802418	628122	626278	673094	724541	733571	849420	718917	545345	756903	647285	679336	921975	755082	654729	605985	15082.5	862734	747720	837036	854838	759625	622584	389119	723976	739927	1016960	756281	876477	617054	640309	777637	814675
P18428	304191	613314	819504	339902	460661	719895	363283	608792	445412	968693	676243	380939	321707	366269	312062	214308	458099	1025260	568131	365618	447490	604611	556159	510208	488528	232962	485301	398883	456662	589332	452443	369864	383668	376993	491628	485513	462711	338477	375167	491344	381339	551782	450747	401245	340184	320568	601504	336066	440207
P18433													8374.04			8176.51					11759.7	5685.91						11069.4							20269.6	23206.8
P18669		19323.6		73698.6				25593.4	17201.8		27481.6	33692.6	69006.2	62017	37640.1	39445.1	30522.1	37419.1	35022.6	29400.2	42652.7	60280.1	26130.5	31603.2	43112.3	53247.1	75964	51053.5	39111.2	32161.3	35008.7	26575.5		46236	25542.2	48397.4	41776.1	27384.5	43633.7	31620	74284.3	51003.7	30058.2	31226.5	35545.3	43337.6	42960	30722.5	46071.1
P19013																	11948.5						3505.96			8342.85				10602.8				10785.4										12225.8
P19022																17982.4							6070.72								15334.1
P19086								23212.7			22740.3	20752.4	19702.5	14317.2	61459.5	24164.2	25411.9	33429	20150.1		28687.3	25626.7	47355.5	27834.1	14107.5	15339.5		38239.9	15797	18554.1		9906.17		25253.6	34385.6	79736.5	27814.8	31079.6	20310.5		21593.6	26498.3	32744.8		24470.1		41615.6	30162.5	26319.5
P19320	60462	50320.2	38211.2	49563.5	75299.9	49342.6	67403.4	60705.8	70916.5	50151.2	68722.8	80036.9	40317.7	56062	63528.2	59242.5	54269.5	77159.5	41854.3	65966.7	69092.7	63413.9	52503.7	39216.7	61101.3	63576.2	45485.7	68182.5	61736.3	46559.2	66282.7	69326	47597.1	50061.1	45401.3	58812.9	36496.3	51937.8	38011.6	68242.5	87967.9	81684.9	45664.3	73597.2	55943.1	57920.1	40950.9	34831.1	71127.5
P19367			32381.5		22872.3	20371.5		38546.3			48874.6	53752.4	59348.9	50647.2	122915	68414.5	76683.2	85745.1	51542.1	70604.6	76180.8	44869.2	52619.8	62431.2	50378.9	33819.5	31480.2	52844.5	39768.9	46084.2	41938.3	43852.8		66207.1	87028.9	65966.4	72128.6	54259.4	47871.2	49665.8	42540.1	81286.6	80200.8	59043.8	42551.1	33953.8	60687.4	100496	76587.5
P19652	5761160	8505770	12293600	9358820	8068860	9734380	12857800	9913510	7627880	12270300	9264700	8655850	7694800	8885300	9095650	6858820	6190270	8403760	12555100	9779830	11495800	8127440	4295270	6649540	6763780	7514350	8608870	9774790	3980510	8487090	8814370	8099570	6491640	6818840	6766650	6952230	5962020	6845330	12013100	7416090	12766200	7822470	4383880	7528450	9248840	8784280	10223100	8003660	3081580
P19823	19437000	21101600	20964700	16459600	21003300	18156100	18999200	21870600	14843000	17840000	21714900	20001700	22371200	16352800	17554400	20368900	20255200	12698600	22862000	24943400	18970200	18234100	15966000	23089900	16555200	21254800	23402500	19229500	19008200	16786300	24347500	23556300	20748900	17069200	16841600	18818600	18832200	18940000	20817000	23597900	20093100	19402800	16303600	24676500	18280600	24994100	22116000	14625500	21403400
P19827	4990510	5529470	6512260	6194780	5725160	4459730	5832490	5463530	5241030	5185980	6281090	5352150	6118840	2732070	4203340	5347650	4467430	3703910	7008110	6508340	5584700	4791210	4639950	5716150	4518510	5628020	5402320	6449880	4737260	5039270	6664110	5788260	7447780	3278440	4564530	5130620	5279930	4816810	5991080	6792990	6852320	5528740	6363040	6970440	5149200	5431480	4823520	5366420	5067420
P19971					9166.17		11139	13680	9913.01		19707.1	17184.5	26401.8	22401.9	27260.2	49281.7	23837	40738.3	14133.4	35928.1	29925.6	26583.9	21716.4	20788.6	34617.6	43051.5	28546.5	30474.5	27653.8	28082.4	19722.1	27101		27753.6	20750.3	17397.4	31687.5	34955.4	24833.3	19272.8	24556.3	19406.4	42279.4	17254.1	24280.6	21617.5	27045.6	30552	33946.9
P20023			14815.5		13909.8							14931.7							20558									18868.9		12997.1						14943.6				40872.6
P20042																	6737.31																			3322.94	5712.13
P20073									8821.43			18606.6				13318.1	28495.6	41424.2	17634.1		19448.5	18617.5	11273.6		33728.1	13385.1		14962.9	30573.6	14137.2	16729.8			18924.2		26898.2			26298	10933.2	20553.2	23603.3	29164.1	29942.6	35719.6	11438.1		13273.1	36308.1
P20340								10115.7			14505.4			20996	61376		35827.3	33238.1	8633.34		17571.6	30973.6	13795.9	16672.3				19600.9	15314			3284.49			27427.1	42922.1	10905.9	19890.8			16667.4			34922.9			22857.3	39805
P20340;Q9NRW1			59261.5	22490.6		39332.1	30525.8	108270	50499.5	16885.8	72975.4	103296	80337	36230.1	257378	115041	124772	100947	53930.9	105110	155088	35906.6	103446	76447.3	80799.6	52891	48906.8	104134	102563	68425.1	80124.8	39054.9		124342	166108	276653	59407	107895	76796	39651.7	111626	91166.3	76362	74864.4	83026.3	36007.7	134488	131239	75287.3
P20742	562950	659356	592082	759475	1044080	115231	291923	208166	798057	189974	899609	248493	477002	136052	425107	177582	608798	321302	263342	474906	1193560	700405	243975	362158	1069350		571464	511044	139319	442477	975792	157105	574139	138900	412998	157909	577375	333035	310128	636987	1104970	600279	235642	346586	1145240		650850	344077	158981
P20774							10339		12272.7						9391.91						4635.08				17011.3			13518.7									16547.2					14816.2			21607.8
P20851	1033470	937718	934221	1060250	864305	1135670	1182900	730866	1655540	1301150	937574	1182770	1360510	1071070	862813	885141	1061050	1437720	1110540	973804	1157700	748807	924147	1122800	1287370	1335840	1467350	1318090	927094	1048690	818028	844628	851357	1035890	1295830	1092120	960564	568825	999704	1378370	515075	482686	456912	464923	496182	882134	768751	650318	609026
P21281															13214.3		10447.4							5998.94													11991.4						7594.41					8047.74
P21291			13898.5	7975.98	27691	11067.3	48447.8	17365.6	23716.8		40333.1	25088.4	39069.8	59388.5	52308.2	32798.1	46535.5	33298.5	30407.7	38834.4	32723.3	47803.6	43133.3	58726.8	41304.8	35126.3	42053.6	44495.8	50069.7	45689.6	38569.8	32403.7		42621.7	48889.9	30180.8	47561.8	51187.2	44688.4	45491.6	44027.7	33027.9	55506	30808.3	45969.7	24148.6	36356.1	44244.3	61305
P21333	138338	67537.9	808862	540212	1237300	634419	596684	2017480	802258	401822	2582560	1806690	2123920	2463220	3084120	2780730	2848870	2448480	1881530	1506800	2175910	2340860	3257870	2286120	1400830	1059830	1061590	2133450	2404560	1868570	1754120	1747360	98301.9	2974540	3136120	2703380	2664170	2609400	1720100	603320	2074170	1955690	2462830	2003810	2423990	1273600	1827090	4198850	2508730
P21333;Q14315					48538	16325.1	8225.13	20310.5	10097.3	7932.39	27713	11909.5	13204.7	10068.9	36033.3	6981.55	19442.2	12596.4	24528.9		14494.7	37555.5	12590.4		13594.9			24271.6						14674.2	27520.6	13243.4	19978		9406.93	5981.91		7183.59		10585.4		9545.24		23889.5	10837
P21399																19140																					37496.3					4766.85					6910.41
P21796	253168	155330	49178.4	45357.8				15159.1			29174.4		15761.5	10086.1	22089.8	16316.9	35933.8	18935.4	15700.6		22142.2	11168.2	13346	11539.3					11763.4	4965.31					19997	26708.6	10804.6	13937.7	7492.18		14946.5	24506.5	24840.7	23641.7	24374		24042.2	61982.1
P21926				63056.9	62102.3	40037.8	44884.8	48090.4	61465	17747.1	107996	64801.1	91926	258320	317829	157401	212756	113318	76542.6	129093	174051	128154	111786	92192	76968.5	56439.4	57506	67332.5	122557	65270.2	178202	98074.4		120457	75654.2	178152	85347.6	116689	104228	21233.8	29043.3	215446	105707	136163		54980.4	81528.7	74044.5	225027
P21964								9300.31							16159.3		19394.9	21991.7					6825.09												26276.3	13234.3						11428.9						13267.5
P22061								14406.7			12299.7	14609.7		15598.9	18258.9	11014.7	13223.8	24315.1	13179.8		22158	22929.1	21047.6	19839		9612.48		15798.1	15765		9628.5	15949.9		19439.5	21045.7	16152.8	13772	31718.8		14195	16715	26289.1	24911.3	16447.7	11251.6		19012.4	15465.5	16843
P22105	47002.4	67227.1	29696.1	42893.8	74086.1	43806.3	54419.2	59538.4	43290.5	32726.8	47504.1	51629.9	51240.5	57598.3	58948.7	109137	59344.2	60221.1	54866.8	78117	85329	70016.1	84205.7	49294.2	62498.8	63274.2	110395	55516.3	63338.4	75199.2	68441.2	86780.2	59116.5	55394.6	49163.8	79094.1	51751.3	57507	54204.6	77441.1	75070.8	72335.7	96240.8	55274.1	59886.9	75543.6	109643	53048	70204.7
P22314				11831.3	27281.1	27077.2		19960.4	22146.6		37690.8	26402.2	48942.6	43424.2	36332.1	52326.4	40524.4	27328.1	19566.4	42840.4	40169.4	30523.7	36502.1	25241	26626.2	24733.8	39250.6	39683.5	48028.9	29806.7	22350.3	34941.2		36120.5	45943.1	46044.5	23639.8	33871.7	25419.3	28735.4	31697.2	32497.3	54772.2	29129.5	26381	22663.9	36366.7	30347.7	37505.9
P22352	961081	1105360	1051190	989079	1003960	673544	861737	964513	1275440	782816	967519	1137500	814191	873825	549376	893216	937754	1045270	1061410	1132850	725644	821208	791697	1124850	1051240	1274040	1499040	576620	1005620	886650	1144600	1044390	877431	855913	672640	937960	924167	914773	1087330	1040020	849494	881898	1007480	1167300	1052330	1607260	1714450	639369	1072340
P22392										23712.3				42829			35764.2	18002.5	26769.6	22468	13889.9		17723.9	51437.6		14624.7		41894.3						21357.6		27230.5	24898.6		36338.4									35258
P22626													12487.9	9977.88	16937.9	12456.5	24220.1	13908.3		7490.75		8923.95	4758.47												18886.8	6606.61	12591	10308.6	4671.09			26796.6					16867.1	6300.05
P22692	41357	61090.5		25548.3	25272.2	40513	24917.6	54537.8	28855	24861.2	46148.9		38771.8		17304.3		29343.2	36523.1	35537.7	85999	45433.7	46360.2	29178.4		48469.6		38966.3	51331.9	28693.4	83167	36589.7		44498.9	18350.3	30796.3	56728.3			41768.7	21405.7	65755.3	59863.5	18630.9			19785.1	14303.2		30562.4
P22694					6738.42			7949.27			10057	6618.25	12996.4	12562.4	10308.2	13858.1	5455.4	12904			7288.27	15955	15159.3	12192.1	12797	6090.1	10377.9	12116.6	19729.7	11360.9				9097.43	16307.1	10856.7	14545.8	19811.9	5022.26		10585.9	16948.7	6224.5	18177.1	14617		19202.5	12989.2	15694.5
P22695												8791.08	7022.65		23971.3	7961.78	22103.4	12208.7					11671.9	13059	6547.99									8257.81	13241.9	9090.91								13047				14938.5
P22792	1142580	1182560	988143	1038960	854073	1158310	1168770	929926	1105630	1181180	930125	1078280	1432000	1013680	1228350	1314590	1230920	1002840	1439830	1047670	1343180	922666	983628	968278	832940	1214790	1319650	1281760	1200890	1192530	1424020	1144440	1221510	1093720	1064100	1586390	1023210	1232500	1139170	1136700	1590460	946785	1166420	875968	950758	984576	1260760	991204	1096670
P22891	113824	117121	155473	206271	217618	236411	274047	298513	207511	280234	118921	335097	178211	160502	139899	226233	206129	165244	268027	230010	130821	67561	109643	120368	216447	235668	130095	198031	202729	199176	91326.5	352030	172981	180805	154988	262271	163808	132716	366938	243803	148783	67226.6	138018	89706.6	179574	194370	82289.5	128737	140360
P22897				14945.9			11597.4	7355.82						11398.7	9666.85													10415.5					11818.3						8325.4										10008.5
P23083	561987	678022	108359	1208670	431532	61667.5	598748	200362	110569	519996	294782	72831.8	699757	664978	435474	77952.3	385634	825013	1252990	560315	470562	549440	66296.3	700829	286340	263454	199419	435187	410474	72360.3	467188	228878	395181	1123590	413417	70385.4	255875	442084	2027440	508492	230948	996382	55685.8	971006	277006	291005	275896	221370	451928
P23142	1310800	757988	731277	868646	810999	702841	1107460	972464	926694	809661	723389	880488	572150	1049360	850318	641287	664694	742554	808797	1025250	896432	840845	619872	1104730	918578	1182520	951602	507704	919586	741635	877581	834939	615231	919517	634407	595225	867356	558827	771241	1294950	871006	788717	444331	704410	482784	709161	617203	337685	508775
P23219						10708.7					19996.6	13882.8		17188.4	35933	33439.8	34036.6	33167.8			19969.5	26683.5	28071.6	25980.9	13403.7		12918.2	21852.3		10863.9	16661.4			23080.1	47074.4	51150.5	31121.3	16705.9			26653.7	28901.8	46900.4	25846.6			37743.8	55570.2	16846.7
P23229			23423		40726.6		16170.8	44076.1	39380.4		44632	36030	62562.6	68178.9	57162.7	79239.1	65772.6	63169.4	41227.1	46417.5	48585.8	61828.9	76997.6	55198	60054.5	53444.3	39377.7	51504.3	69687.7	41030	46893.8	29281.5		62436	58474.7	75978.6	50440.7	60424.6	41926.2	17192.6	39482.2	77253.5	73528.2	64059.8	53991.7	34758.9	42723.7	79957.5	56240.2
P23284			25597.1	21498.1	47508.1	19531.8	27940.8	59901.2	51972.7	19685.9	110141	102292	101882	125834	98546.6	130377	67352.6	73074.1	75152.1	89487	90218.5	79210	111859	80909.1	56114	45323.8	46714.1	92243.1	111178	79459.3	82041.5	80327.6		88401.2	106492	93597.5	76381.2	125872	73752.9	36618.5	77888.5	75605.9	109430	58055.4	61531	85866.6	79046.6	103852	101325
P23368											27245.3				35034.7	31667	57423.8	27995.1			14530.5	18923.8	23134.3						35534.4	14223.5		22481.5		22424.9	28385.1	21595.2						42895.5					19150.9	43621.2	17322
P23470	19892.2	19176.4	21439.8	25666.3	19431.7		20472.6	45096.7	20052.9	10871.9	33706.7	36342.8	11155.6	18389.9	18395.1	24351.5	10156.1	37396.5	29201.7	28897.9	33998.4	9612.09	11249.5	18791.6	26252.4	27526.5	22563.3	19920.5	23765.5	14415.7	22642.9	24538	16733.4	20599.8	17179.5	23371.1	10961	28982.3	21854	37741.9	21204	19187	24674.1	31630.6	22869.3		28301	11895.5	21964.9
P23526															7785.19				6254.65	11485.3					5684.29					5557.64		8664.21			5848.03							5700.74
P23528	26723.8	20484	113238	91343	252444	112670	88145	311028	152939	55257.7	312743	278179	432979	457253	319250	453025	369264	387401	327320	383275	368093	372001	478265	482378	409985	349375	372976	303888	459297	379797	238204	312956	12714.6	301317	432069	377328	368443	379883	342541	237933	404795	346662	396698	320595	330129	180827	301874	301446	477690
P24158		16747.5						13011.4													19645.6							15167.6				19587.3	13312		6140.91					4818.41					14560.9
P24534			27974.5	19321.3		20008.2							58035.4	43951.9		20975.6	31690.3	28260.1		51095.4	19342.9	83372.7			26497.8	48323.5		58839.8		15681.5					21173.6	37852.4	42705.6	27063.7			40785.7		40357.9		32048.8			74034.5	46582
P24557			14808.5	17756.9	15483.1	23327.1		34014.5			39559.8	15133.4	31326.9	23440.3	143140	31434.2	114787	93211.9	36266.1	32219	42584.4	41235.6	70023.8	32603.7	22975.2	19754.7		25894.5	23129.1	18466.1	29726.1	19605.3		41342.6	107512	94809.4	36227.4	42301.6	12263.9	15302.6	38449.1	93674.8	43075.1	53708.2	35158	22444	19965.8	62222.1	54399.7
P24592	22320.3	23462.5	24205.8	39609.3	39843	30480.2	26795.5	35737.3	37038.7	31937.4	29183.4	27788	46705.4	30647.7	34841.7	36893.1	34477.9	49421.7	32113.2	45835.5	27365.7	33715.5	15764.1	48921.7	44507	26990.7	50129	35026.2	31269.3	20820.6	49665.1	19939.4	26122.7	32627.9	30939.8	38627	27132.9	26809	19528.8	29168	24231.9	21101.1	21880.6	54667.8	41856.3	26625.3	34068.3	22876.4	29989.4
P24593	20506.6	32315.3	50753.8	49851.9	37955.3	33939.7	21647.7	49177.9	28135.7	43902	51992.3	65313	44628.7	34449.3	52906.4	51061.8	54016.4	45288.3	65137.1	49701.1	52238	55761.3	29621.1	54017.7	23192.7	59072.7	67643.3	36078.5	33795.5	33800.5	26134.8	70367.3	46842.9	21881	38355.4	49687.1	30067.5	32084.2	41082	57434.6	28972.3	44254.1	37018.8	52363.4	51851.3	39629	74575.4	43265.5	30386.5
P24666								10364.6			7776.17	8715.58	7251.11	4827.56	6347.07	13862.8	21248	11770.3	7412.41	22696.8	9555		26580.1	12321.2	9541.24	11719.1	7114.63	16985.2	8533.36	12819.5	9756.99	5480.06		5304.99	9168.66	14483.6	20194		8922.6	15534.5				15255.2			8253.13	6221.67	10375.6
P24821			14659.3				15124.8							21122.1	21979.1										15754.6						14107.4			14642.8		10830.9										11976.6
P24844	4131.23		74635.9	60161.3	137261	72990.3	83261.3	212578	98280.3	55672.9	274820	254977	188368	299422	260846	424868	210637	205390	207311	177491	204025	351663	277129	286090	139462	100266	99316	186291	173120	183819	148114	199212		320276	386116	331510	243900	364436	149822	63940	191137	222192	295386	201679	236904	134305	238328	723460	304556
P25311	6931420	9568010	6720910	9016540	8698380	6670890	7955890	10723000	7591670	7993770	5727480	7349290	8224740	9452490	6133020	6690190	5706770	9223890	8166690	7733080	5339090	7697360	4396510	7989360	6476760	6973450	9395880	7450290	8249520	9269920	8544520	7268170	7360370	7369900	4976820	8929930	5872240	6152160	8587760	8133630	5882250	7259520	6581100	8322330	7189590	6504910	7693720	4899300	7862100
P25325														20318.5						13721				25693.8	25718.3				21256.2						15397.4		3138.95			14957.2		11802.4	20312.9		10122.2			18366
P25705	60032.6	52368.7	65628.8	28951.8	62955.8	32841.9	22493.6	60111.5	30503.2	9377.89	111427	89960.1	86218.5	77529.9	185132	87011.2	148781	127329	81084	62717.9	121983	111818	143824	98058.4	72039.3	43455.7	37128.2	81135	60657.8	64360.5	81577.6	123499		130355	174788	173365	107893	93123.7	46565.3	39360.4	98282.9	108891	116822	97360.1	79486.9	44272.4	106650	212793	130624
P25774		29308.6		9639.69	21624			5479.07	9204.82	26409.3			4202.69		11494.7		16150.9				11362.6	26839.2	9515.63	6206.38	16563.9		3987.97			10333.6	56349.8	21469.5		12323.3	17224.2		8442.79	5989.12			10988.6	40962.3		13661	7006.96				11052.2
P25786			10087.8			13425.9		6020.12			24401.3		10936.5	13548.3	19231.7	30723.1	15351.7	12783.3		28310.3	32623.1	10860.8	23738.6	13868.3				23049.3		11920.8				22222.7	30305.9	16895.3	38917.5	18462.7	30184.9	10304.5	8574.16	25713.6	17503.1	15435	22943.2		20273.6	15324.7	15575.4
P25787								7963.93							7525.36			6120.1				7768.19	10077				10213.1	7738.88	5048.88	9252.55					8579.24	6059.74	16163.2		9509.75		9025.83	16420		8305.35
P25788													9046.5		7996.49	12185						16246.5	8376.21					9285.09			10654.1			13034.8		8062.4							10624.1					13261.9	17200.2
P26038	72833.6	21295.9	81325.6	55608.9	110956	74733.9	61117.1	120273	88316.4	59737.2	186812	233885	167351	269881	255032	174262	220804	192912	160248	132705	194000	238339	276059	218875	172749	239250	200816	223125	252088	162147	137984	187952	24415.1	222202	238850	165325	271464	284191	224859	135123	183850	163504	303725	158239	241893	141457	264144	152101	232749
P26447			28045.6	26626.4	68683.1	23180.4	18694.2		17498.5	19376.7	49848.6	35395.7	109249	80959.7	97776.3	86482.6	165709	67546.1	58996.5	84235.2	59022.1	113141	117170	100883	98706.9	120962	73840.1	53355.4	152257	84658.3	106901	68110.8	11089.8	131223	135902	47292.5	88466.9	105682	151570	129688	98599.3	96603.6	96900.4	92584.8	139117	101271	153230	73403	80662.7
P26639														11145.6	9660.28	13251.8	7006.99		10205	20994			19231.5				6586.74		5062.88		9742.96			10290.9	11531.3	9226.24	10568.1	52548.5									18742.4	14242.3
P26641					18271.8			9223.32	9848.74		10231.5	15548.5	14507.7	22693.4	26694.8	17091.9	19548.9	18956.3	19041.9	11584.3	13939.7	18543.3	24595.9	21323.4	19598.6	13411.9	19123.5	15272.4	15602.6	17780.7	14394.6	14649.3		31609	13971.4	26830.9	22302.7	23722.9	15836.3		19647	25133.7	29414.2	17614.5	24203.7		20019.5	22931.4	18935
P26927	256585	310481	336400	249274	313555	255246	300619	215781	340290	282307	273151	246666	273795	254716	261489	231057	242432	263706	156877	258955	220112	230983	204748	247028	250428	319351	275864	317374	249860	236077	311169	307866	220017	257186	230597	248481	244357	333004	120979	274552	168134	228591	326153	310086	225750	271562	220424	219509	249084
P27105			58956.6	56933.8	91259	61215.3	60852.9	86357.5	44888.5	74068.2	214519	189898	159246	181195	592111	249645	581511	499947	241775	170243	364565	228833	364283	202641	158612	73928.2	110764	218359	126591	96139.6	98142.7	171643		267438	586490	703496	341139	241765	86468.4	99292.1	230098	406600	225928	278751	178134	85111	439834	537066	248701
P27169	10254300	7367370	7496380	7672340	8470450	5372610	8089150	8115250	6418230	10717400	6818870	10676900	5382260	5643700	5671660	6842840	5872240	5259760	8141940	9960400	7531110	6331550	5780260	7321030	6383150	9204060	7532220	7647480	8522040	9961110	8735650	9211100	5295590	6372330	6807930	5722560	5295170	6200180	7721700	10419700	7840750	6842390	5542470	5629890	6363610	7231340	5367150	6286780	6457050
P27338											12878.7				28441.8			19515.5	12241.9	12154.6	9562.86	10077.6		13249.2				15996.9							20400.7	14679.1		16092.5				15179.4		9744.8			22739.3	29858.2
P27348			12687.1	12016.2	14338	29278.9	29561	29570.2	15234.7		53196.5	22118.6	31626.2	37333.2	52431.5	36923.7	51712	47021.6	32151.6	23195.4	34723.5	26564	34367.1	44840.8	43884.2	12681.6	22443.5	38517.8	30897.8	26752.6	39620.5	27003.6		38064.1	41387.6	44704.7	28451.3	49867.6	30654.1	23475.1	35023.8	25936.5	40391.3	34782.1	35856.4	26290.5	40209.9	39829.9	51724.1
P27348;P31946;P61981;P62258;P63104;Q04917	23025.8	11617.8	197937	16390	522851	108839	8778.13	52732.7	101908	57773.2	98210.3	934132	1118250	640095	550862	220740	251231	380229	115463	193990	354393	780839	553544	201431	130133	434287	440620	73146.7	654982	369297	230213	421604		334837	135182	183606	89749.1	746904	173794	239094	211240	525247	777588	354271	527029	319837	501711	833881	560940
P27348;P31946;P63104					54742.6		17415.8	14997.4	34787.5	54440.7	80321.6		69905.8	21895.8	45613.3		47714.2	94773				54333	91417.6	195378			85417.3	226496			22636.4				83174.2	50893.6	23024					15989.5	138687	130525		99911
P27797	24872.8	12019.3	39277.8	32677.4	76769.1	52753.7	34643.4	81131.5	42173.3	37255.7	110370	123874	149085	145404	157824	113233	140123	128982	82472.2	86199.6	187956	122354	168108	159106	93823.7	103833	137928	201256	182224	168993	127582	108386	19946.7	212023	193574	159393	141988	146807	98940.4	50037.8	127528	141905	170120	163516	187879	98861.5	162971	222675	143382
P27824			26156.3	12543.7	27354.1	26551.9	20754.7	30501.4	24131.7	15331.1	45159.3	29808.3	39343.9	35484.2	223426	60922.1	155095	152001	58958.1	54926.4	71732.9	41351.2	90828	56941.6	29478.5	20686.6	20280.4	48563	32298.2	25157.3	32004.8	31069		59579.1	196792	186986	49798.8	44067.7	23169.2		58196.1	105238	67767.8	61908.5	49649.4	20381.9	140938	129845	62928.3
P27918	876384	551759	517919	551992	461485	682145	701270	682513	462073	919112	629253	608880	763827	498463	843773	564815	625207	537915	575792	679244	919240	767372	553625	692125	620908	562783	422947	700703	645148	779886	608338	855606	435592	519920	769342	643511	588864	492273	573256	559182	654721	699348	446461	486571	459030	605613	372754	343153	674182
P28062																																			17319.9
P28066								16476.3				17477.6	16371.1	18704.2	10120.4	17310.9	10340					16272.9	11388	12143.4				15605.2	40925.3		16794.8			14585	6686.62		15784.7	17461.4				12115.7	10236.7	20270.6	4744.57		9088.13	13036.9	9310.77
P28331	531823	257066	136071	60240.7				13780.4	21519.2
P28838												14273	17827.1	10199.2	24675.2				19977.9		15809.9	25461.1	18904	8722.17	17765.2			12557.8						11515.3	21629.7	13457.4	24049.6						13110.1						20628.1
P29144											18693.1			9084.99	13733.4		14904.7		7158.06	10088.6	7286.28						10613.8		13914.7		9122.66	12938.7		17831.1	14417.4	14009.4	14058.9	14418.5						24946		14235.4			18227.9
P29350					21027.8	7966.54		28696.3	12215.4		35599.8	30465.5	31729.9	38370.8	34954.7	48840.8	38316.5	35859.8	25439.7	42991.4	29606.6	33353	39871.6	41013.1	35887.1	35254.4	18300.1	42035.7	39272.3	29084.9	28337.4	36366.8		42051.7	27584.2	38235.8	39236.7	40147.4	36086.6	28121.6	24969.4	46452.1	36680.3	37893.4	37960.9	21974.3	38114.5	39724.2	36206.1
P29401		13174.6	13093.5	8297.99	26436	10311.1	8018.74	23872.9	18400.7	8507.63	31764.2	15893.6	49617.5	56735.6	32097.6	40473.6	21339	33514.5	13329.8	43717.1	41126.3	33985.2	28710.7	24329.2	32512.5	30829.4	27338	30943.3	55156.6	40834.6	37514.4	33061.5	11467.9	31884	34263.4	41560.6	34501.3	31725.1	30554.5	25150.8	34073	45118	54912.9	34372.9	27985.1	26202.9	36644.2	23704.7	38260
P29622	666701	889396	662734	948232	1039010	764351	861674	934222	773096	612944	947367	803469	785330	936990	776059	807180	817021	810849	736138	766317	1153170	616532	531974	862842	901234	887977	858600	778200	893040	997732	1092130	929948	944099	1014440	784301	970574	786208	786318	681020	778339	1306440	1026380	1006090	1339930	1304170	1022500	885333	897895	938049
P29692					6740.37			5708.11			8506.37		6062.91	7151.36	12641.2	7218.16	8077.3	6915.39			4268.59	9108.07	9773.54	3993.64		7225.06			9186.12	8735.61	15316.8			10288.1	7182.67	9976.73	14900.9	8549.72					9252.74					12471.6	8480.15
P30040								12009.8			19735.7	18468.7	22074.2	25685.1	21040.1	24235.4	26727.9	14987.6	20405.3		20529.9	20232.4	35985.3	25254.9	18219.1		15002.3		22116.3		11634.4	14773.8		22210.2	27227.5	22664.2	19692.8	31143.3	16340		17574.7	27540	25661.1	21696.3	15146.4		16554.6	14667.9	30666.7
P30041	124226	24070.4	74426.1	53136.1	90235.5	48967.4	43241.4	121908	86099.4	38301.7	200586	183511	134735	213671	206630	183109	179497	193900	203126	245691	144300	184278	286815	269541	205984	214700	213329	191616	244157	216457	152708	174526	30268.7	215817	256599	194782	199141	265216	203673	163963	159752	197565	256662	206345	168783	139876	180423	222723	214982
P30043	29242.7		16308.8	11910.4	19979.3	26174.1	18983.6	34897.3		14916.3	32465.4	71304.6	17532.2	26098.5	76913.1	76285.1	67006.2	50842.5	45079.2	47085.8	33393.1	44021.2	52434.7	38431.5	64779.8	54394.9	72133.3	57325.8	32262.5	47743.1	38104.7	54714	13211.5	38718.1	57677.4	37135.3	20451	36599.5	73024	117432	41115	25110.2	10406	39492	21425.4	18763.6	25591.9	6909.96	36564.3
P30044			52101.1	25523.3	64289.1			25532.7	35291.5	18349.8	140999	64347.9	53980.1	261744	172189	111205	89231.2	128397	93160	176176	108450	95832.8	117573	89592.2	121482	95370.9	89506.7	107012	73755.1	93839.5	111749	174258		103709	167831	158674	90219.4	102994	162827	78785.4	69711.5	163998	79036.7	214850	279932	171677	146216	361740	106641
P30048			13062.5		22599.2			15396.1			98310.5	14425.1	27952.2	42835.5	38966.2	43060.9	24780	9453.38	13996.1	21209.3	59189.4	74979.6	28203.7	44261.8		63425	11177.5	25471.8	34143.6	20639.1	27069.8	22351.3		56757.9	44764.4	59565.1	44163.3	55661.7	20170.1	7366.85	40613.7	39937.2	48978.1	27871.9	69807.2		48092.4	122191	52559.8
P30085																			11059.5	11159.8			19952.1	16117.1	13939.3	12737.3			7015.05	21724.4				8969.31	13790			4005.26							19097.6
P30086					12442.2		9803.45	16613	4995.14		27811.8	16594.8	27656.4	35758.8	23874.7	25630.2	32333.2	36689.4	18266.2	24668	17479.2	32104.8	37060.6	24388.4	24651.7	17302.2	30875.3	25358.1	43241.1	33483.5	23634.2	34805.3		23981.9	30322	40459.5	36506.4	36869.4	13016.1	22815.1	16900.1	28594	34818.9	38783.7	8018.26	22626.7	23622.2	20757.7	21303
P30101	30240.1	14583.7	57895.9	54624.7	83471.1	54113.2	62921.9	100646	58493.6	66758.9	161026	155115	110896	128823	251080	173376	173314	179706	136490	123088	181981	176489	245304	212101	85756.8	92118.5	105405	165085	229613	125631	133192	154003	24453.5	174979	185540	202912	192230	206523	178823	93404.1	184529	180710	255114	153288	169556	141763	197262	165197	174735
P30153														13928.9	15964.5	11444.1	21580	13649.7	21894.3		8008.13		28362.4	20048.5				18123.2						9634.33	15053.9		8691.17	10782.6		7428.08					11523.5		16236.5
P30273			43646.1	15013.6	25133.5										501052	30274.8		96275.8			118304	92170.7	289092			62758.1			13957.2	47224.9		45096.3		87402.1	302859		28599.3	29795.4			48282	146813		19752.5			78395.2	87569	172192
P30405	1449210			165910	259175		921521	112141	241020	67372.6	282872	98127.3	132275	342049	127102	214339	77521.3	92362.5	294085	112377	357107	127761	360809	129733		156240	296475	219862	171051	148332	126816	224891		190793	325034	163351	138815	138052	440691	804287	128473	112838	139981	112002			60637.8	155100	87895.7
P30740			20464.2		45535.3	30744.4		55766.8		22097.8	56342.8	57095.4	60143.3	47800	61252.8	67606.2	76166.1	40073.1	50888.1	38716.6	68928.5	53357	70436.4	85600.4	51902.5	46592.3	55386	71644.6	104223	44886.6	72452.2	54883.8		69061.4	41627.4	86256.8	72448.1	56719.5	53503.8	45640.7	73275.2	46864.2	88255.6	66218.1	70675.4	53218.5	72039.3	79719.1	60830.4
P31040													8673.19		16501.8	5952.95	11462.5				7423.44	7656.56	10849.1	8731.41											22158.9	8635.55						11770.3						18832.4
P31146	18252.6	34831.2	39472.4	42550.6	55068.7	22791.5	36977.8	103635	62744.7	46646.5	175050	198246	197978	200429	144233	177814	221781	171564	119241	139291	192327	154545	177828	121538	108253	156775	124638	175896	180597	153022	141581	123140	7524.09	198914	270143	111040	183577	204423	126350	103104	109693	126899	151528	135018	149328	124914	122827	131044	183046
P31150			25633.4	19983.2	28606.1	12399	9340.04	26794.7	41116.3	11466.4	46957.9	38108	35399.9	55010.5	52152.8	48385.4	54496.9	52985.7	45221.3	77516.9	56630.8	57876	44485.8	44768.5	56158.5	44320.4	52720.6	66788.2	79067.4	48954.3	58284.4	51173.5		47625	59304.8	73530.2	45245.2	60754.8	58806.6	37185.3	41701.8	61462.6	51238	49166.2	56726.9	35940.3	54221.6	51103.1	76670.5
P31150;P50395			108721	210167	219067	76171.8	133316	76262.3	143611	76698.3	205814	400391	265189	245159	410150	246043	193168	98373	171995	263400	209494	343178	112055	321438	119219	234404	290692	68056.9	292108	107419	258144	94583.1		232385	305769	192649	243584	72860.6	122400	220944	401335	222958	288173	328608	273475	288182	228622	230198	273786
P31323														5905.9	7204.41	6868.07	7367.07					7432.06	7451.52	4499.49	5633		8407.44		4748.8						8262.54	8177.41	8618.79				6384.6				12033.5			6784.76	8351.29
P31930															17651.7		14497.2											6383.11							17188.4	23507.8	9605.33				11263	9539.18					13142.6	20074.1	8690.28
P31939												12389.8		15104.5	19203.5	12923.8			12894.9	8752.19	9824.63	13861.1	20853.9	8059.09	15051.8	14741.5	19666.5	11573.5			14438	23390.1			15881.6	23512.4	17496.3	19475		13432.9	12006.7	15696.3					12235.1	11448.5	16591.4
P31946			27162.3		25833.9	5843.34	14727	41428	11437.9		62148.9	39586.1	52035.9	63842.6	49419.3	56811.9	63408.8	30297.2	46261.5	31581.8	46492.1	64371.3	57644	42615.7	37425	35697.6	34629.6	43356.4	52670	20997.2	36663.2	35915.8		28549.1	54567.2	51648.5	63705.8	36249.6	29982.6	16733.6	45118.5	42229	45900.5	42264.6	55218.9	49231.8	47308	44400.9	79811.2
P31948			16151.1	8425.48		16738.5			26638.5		36502.3	48728	37802.8	49933.6	70588.6	76512.5	39821.5	54613.1	32389.2	52679.3	59131.6	60625.6	72253.4	54246.4	59020.3	36899	35478.5	52268.2	72917	59342.8	41924.2	43911.7		73803.5	59087.2	54259.7	65715	53835.8	45051.8	44597.6	32808.3	73611.8	45800.2	55002	36329.3	30715.2	54992.3	38222.6	45158.7
P32119	71128.6	39345.9	32238.7	23767.9	28815.7	24085	33124.7	11785.4	26715.2	20264.8	80126.3	117451	35721.6	49687.1	92275.3	96802.2	128071	87180.8	59671.8	55835.1	79114	72131.6	99382.6	111781	122258	81588	110462	143844	75620.9	172514	74630.8	155461	39307.2	74459.1	148866	53810.4	24265.2	63169.7	95857.9	240079	90512.1	65772	23705.9	103541	44891.3	73899	57819.3	22631.5	81651.8
P32119;Q06830		92795.6						23013	19845.9			112100		254606	170324	84687.8	224494	245815	21677.8	78277.1	280938	363665	532833	321263	122497	270437	192670	281540	323428	607757		604283	7513.76	93226	390918	233831	125541	302733	207294	104619	231891	216875	30429.6	116896	91712	390679	83818.5	133169
P32189																1453.54	9944.67	5331.67					5894.19												7901.23	10926.3					15099.2	17341.4
P33151	188953	199092	87526.6	117635	210942	150007	132973	79378.8	243705	149031	146220	172347	202488	149165	111349	141651	151184	121681	122885	224986	170749	249720	123388	151337	167356	160026	131356	113925	156924	213844	159750	394013	165524	131093	226643	197253	145278	160307	132696	228633	120670	281929	142513	178494	115410	180562	98870.7	83879.3	144755
P33176															19711.7												21140.9							18589.2	13908.8	14165.4
P33908	45308.9	87702.8	46826	42790.6	48896.8	57102.4	58689.1	56288.2		47424.7	69580.7	28354.5	89985.2	47848.8	28252.3	32446.8	64224.3	116510	91754.4	64195.3	50135	49837.8	89943.3	32583.3	55170.1	64704.6	49846.6	83684.4	40273.6	80633.9	56266.8	91667.2	59983.7	60309.6	27789.5	34656.7	77173.6	70753.2	98876.2	57006.2	53413.6	71669.1	69996.2	28477.7	50464.7	82059.4	55037.6	50238.6	66360
P34096	33482.4	22755.2	12647.3	24336.8	15151	19138.7	13768.7		8815.05	18861.2	42522.3	18092	20659.8	9355.92	29855.4		34749	9700.47	23395	22151.9	10831.6	29215.2	13056.5	63641.9	33916.7	10895.7	14466.5	14471	43164.4	11979.4	33676	23291.9	31683.6	17039.7	22639.5	19530.1	17455	6235.43	12175.6	24250.3	47472.3	20454		11621.2	20569.8	15671.8	15552.1	9913.34
P34932											7953.95			12865.8			8658							7479.27	10788.8			8216.97							8301.39		8888.97		9748.13			6297.66						6320.96	5624.43
P34932;Q92598								4460.16			7483.98	5786.95	15670.2	9919.46	9618.22	10082.5	9463.77	13350.5	6558.45	7886.31	9795.78	16225.4	5770.23	4467.61	6952.3	9835.13	5180.35	5812.15	7911.9			8100.23		8897.55	12754.9	11902.9	7297.92		7710.25						8179.66	3170.33	7380.79	10143.1	6603.13
P35030	21866.6	11096.3	47847.1	54229.8	25735.8	6171.34	18051.1	20451.8	23654.5	36056	53762.6	15461.1	69367.2	56199.9	16424.7	13612.5	6824.48	25522.9	43213.5	18926.9	34461.1	41470.3	69873.5	30940.6	13914.8	9314.51	50296.3	49345.9	20758.9	24563.9	38175.8	45086.9	19752.2	23716.3	45949.9	15513.6	11254.6	20058.8	14239.9	25714.5	67382.2	21206.6	42251.7	46152.7	16987.1	12790.3	14517.9	17419.7	66728
P35232	56468.8											7971.5		12204.1	24597.9	19332.3	21295.5	21808.3	8655.86		10553.7	6325.57	14354.6	12857.6				7127.91		7983.34				16183.4	10164.8	13354	19596.9	11840.8	13226		13463.4		11491.6	8545.96	23770.3		12878.4	21356.4	10286.5
P35237			6638.34	7287.9	19850			12558.1			18264.7	16810.9	8930.81	18232.3	23682.7	24777	15265.3	10468.7	12154.9	18583.5	22476.6	24432.1	31863.5	14334.6	22075.3	32726.8	13862.6	16547.3	22306.5	24543.1	20477.6	15849.7		26949.7	10789.2	13068.4	19523.2	10074.6	17607.2	9988.66	29090.8	20422.9	22809.1	9752.62	24646.2		19700.8	30587.6	25734.4
P35443	26982.7	33397.5	31410.5	28737.2	25602.5	56793.6	39359.7	55538.1	34011.2	48904.5	39712.8	49974.4	35517	51338.6	39314.4	34079.1		47375.1	44702.4	38114.5	27501.3	43991.1	32896.7	27231.7	26770	53518	69295.7	57410.6	42728.7	29541.7	45655.7	47178.2	21995.3	39725.1	50924.8	29375.3	12432	30947.5	53702.8	49800.3	36532.6	52652.3	13576.6	24182.2	23147.5	65659.6	49904.1	36844.2	31590.1
P35443;P49747	110460	93923	72695.2	68138.5	53808.2	98516.1	152718	200474	51441.6	159600	97803.3	161613	67252.9	90092.5	83042.2	114945	129493	91609.3	99362.6	109883	158343	43955.8	69643.9	74571	70341.8	169867	177876	130729	119390	40252	107938	164715	61391.9	60006.3	78464.5	44408.4	96142.8	47138.7	163774	56172.2		116855		119606	106548	103330	106821	64387.9	129612
P35527	48546.7		100767	21310.3	85266.6	53096.6		40219.5		11709.1		69888.8		32923.5	17843.4		16970.8	27119.5	19989.2				42339.7			90509.7	117489			44350.1	16357.1		11173.3	33952.3		28377.8	27475.2	260456	51987.7					41891.4	22122.1	143395	14336.3
P35542	15125800	6670310	9470450	12677300	9273350	12555500	9168260	10555700	9677310	19772000	9447760	12198900	16122700	4970380	6804090	5748430	7802490	11100200	8850180	10617800	7432620	10403800	7851660	6194410	9950980	7945350	6219110	4476320	4688490	8060900	7247780	7806490	9159810	6242340	4861520	6671110	5311290	3307710	11032700	8812770	8137110	9949860	10429100	7813950	10733800	7886680	11790100	9672640	5974750
P35555	43558.7		11597.1	23688.7	20865.8	41763.3	39835.2	17062.4		23483.2	26400.5	41929.4	31082.9	9958.53	15903.9	26453.4	21937.7	25145.5	24399.9	21704.2	42051.1	30463.7	23300.2	29074.3	53919.7	26142.5	39508	18189	21014.2	19266.2	26581.2	26716.2	24656.1	24686.1	18112.3	20148.3	23936.4		25719.5	42923.1	20333.5	36268.4		29341.1	13151.8			14010.1	15389.1
P35579	99620		344618	250606	559330	351605	254420	971991	445904	189821	1127070	923574	1013910	962412	1271750	1135660	991412	888061	813728	624731	834984	1194660	1470970	1042560	664192	475615	454567	827226	756657	691462	758602	1001020	84341.1	1264370	1158690	1112370	1156880	1292020	536330	270757	823811	878199	1254840	902009	941893	579404	860882	2343100	1154720
P35579;P35580	21821.8		72475.5	29674.8	86634	55274.8	29312.6	151190	59602.7	32131.6	161982	145428	190560	197343	227266	267104	166506	212522	230767	147228	213701	235195	388185	229037	119229	96798.2	125862	195842	189974	142904	224605	337838		204596	91955.8	363952	310101	318633	161148	53539.1	242600	110747	220475	262632	239391	129810	198086	582088	304398
P35579;P35580;P35749			34854.1		30133.5	25626	12350.6	20824.1	16668.7	11960	93820.3	53042.1	70421.3	37428.7	73347.2	164751	86970.9	56301.9	64347.7	41991.4	74864.1	61220.9	99829.9	70071.4	24117.8	26616.4	44645.6	114380	52445.3	41638.4	45335.8	67602.1		49162.9	144857	106110	109322	60606.7	72987.8	20914	69162.7	93896.5	64321.5	63617.6	71804.2	29545.4	88093.6	83629.8	80989.8
P35579;P35580;P35749;Q7Z406			68193.4	43102.1	23464.7	97185.7	33838.8	188695	45278.2	38980.5	169520	44452.8	239896	154592	297984	430809	311713	435337	126694	78642.5	233273	204160	266448	280882	162777	55355.5	28443.2	134542	104809	81722.8	187015	127649	3921.68	315339	326289	206194	424683	374454	149782	12527.2	300033	207722	436458	189074	155766	65551.6	217715	321869	154898
P35579;P35749			151641	159129	266152	105889	141425	77722.5	123949	26931.7	260051	120085	215154	70352	185792	46470.4	228254	216294	53044.2	75976.6	283751	232923	416592	87519.8	48829.3	315283	87597.5	159017	114506	52671.5	126314	97130.7		503933	135372	246837	33580	249155	90291.2		476127	27952.2	136906	286389	209712	118516	98975.6	271756	112683
P35579;P35749;Q7Z406			132752		136185	73214.1	71099.1	296919	140410	38925.9	198145	330808	233484	629011	314936	257636	236806	143022	100589	86181.9	98566.1	201016	282747	181515	159475	79256.4	78279.4	267599	241108	183122	148533	219623		166790	329875	278306	314596	363069	112626	30976.2	168065	228039	254622	149060	203738	99220.6	100236	268578	154028
P35590									4952.49										9012.26			7750.51							7753.33								11147.8				11065.7						3731.56
P35613					12768.2						9554.43				38778			50044.1		12549.3	15558.1						9980.03	13888.9				10827.7			11081.5		7646.35											15846
P35813												7397.17			10115.3	21370.9	13837.6				2838.59		16021.9	7874.22	5561.7	15284.6			12384.4							8780.79	8412.15		9219.68										12351.4
P35858	1333740	1700410	1100180	1083740	1055770	1049980	1280380	1267370	1321850	1144340	1216120	1032200	1148990	855399	1216770	1039260	1000540	1360650	1589190	1295710	1732300	1457610	1095070	1466710	1316340	1420020	1359920	763578	1098970	1630150	1338380	1199600	1174400	1019300	1243890	1165670	1338990	1273480	1936100	1514810	1982050	1404200	1437620	1507830	1364260	1180530	1314470	597770	1529050
P35908					23961.8	53497.5		15290									55165.1				89392.7		30531		37645.3		42604.3			25050.1	24765.4							59007.2	329086			21511.7		20819.3	21690.1	57483.5			16211.4
P35916		11096.4	13922.3										11071	9401.25	9717.05	9574.11	6442.02	10234.1	12514.8		10219.6	21233.6	11334	10960.6	10259.8	5703.44		12060.9	5470.1			4917.84	12392.5	10556.8	8026.1	10423.5		9686.41	7718.91	13536.1		18605.8	15481.8		9017.26			13344.6	19521
P36871						12571.7	10646	15764.9			16216.7	15872.4	17753.3	16619.2	14816.4	21500.1	27156.6	17793.5	18398.8	36317.7	17133.9		30204.3	31400.5	12237.9	22151.8	22601.5	14152.4	27108.9	16505.5		31556.1		34719.8	23444.7	11876.3	27454.4	22332.3	24413.4	21530.3	28732.8		27147.7	18859.9	26026.4		18961.3	12520.3	25598.6
P36955	1277140	1196260	1153440	1234230	1125140	1656870	1133810	1340130	1479990	1153590	1478890	1499310	1229470	1150090	864947	1128960	960937	1161020	1518150	1182130	1049510	1217060	1528100	1417700	1135270	1001160	1478910	1192060	1589200	1142850	1550120	1152460	1810870	1141860	1327410	1335530	730694	1165830	1197330	1218980	1458490	1364890	1389640	1091500	1660050	1150830	1507750	1061250	1654760
P36959															12110.3	16712.1		20396.6			12769.1		25944				26469	12746.8	12527			18735.3		15618.2		32312.7	25562.2		25741.5			11021.9			10193.5			18437.8	13571.4
P36980	474236	337614	119836	296965	587921	738328	650115	316187	262233	222565	525900	642586	651776	726753	244864	159238	219256	231178	389819	171887	121968	214523	238133	153046	508420	191397	232446	205352	241976	275530	535298	494914	555043	681218	131136	70938.1	89616.7	177055	608716	186556	84045.7	170750	297568	250333	255134	154484	196731	170295	267583
P36980;Q03591	760318	1498210	1492120	1531290	1224860	2740810	1436640	1871730	925916	1752170	1329410	668889	1516210	783076	644723	887078	896692	922711	1206530	972906	661141	825706	404365	1581900	1269580	991414	411534	666424	1328370	1263540	1204600	612999	1896750	901092	1025140	553005	1363120	753628	1777440	1021680	2204990	1435020	635740	1255420	847773	2038950	1056770	871216	1336360
P37802	77306.3	41987.3	516611	281348	803011	398091	464433	888573	642629	184883	1546620	1362770	2334160	1816150	2029920	2120010	1484160	1392580	1189190	1235530	1335620	1765090	2294390	1975920	1692820	2101380	1963000	1496310	1733720	1328130	1617980	1360880	3212.61	1753790	1843090	1566900	1972580	1479850	1115320	921569	1612240	1499920	2058330	1298260	1291920	858282	1251800	1156950	1872580
P37837					27132.4			28521.8	15795.2	7441.95	26060.1	33412.8	59124.5	90756.6	70181.2	56761.1	84380.8	47101.3	19480.5	44570.3	59776.3	33179.4	65368.5	42812	78714.2	43176.3	31671.3	59012.9	46136.8	56418.7	32082	34837.5		48205.7	46129.1	40207.8	72647.6	49747.2	50360.6	18958.4	81538.1	39247.5	34036.1	102948	14711.5	36260.9	32460.4	31636.3	55104.3
P37840				5896.14	55434.6	87424.3		24571.7	73637.8		13550.5	83822.6	321661	14565.5	89621.8	191800	200563	66060.7		124848	93799.3	114025	58297.9	113117			79808.3	88107.9		11558.5	77407.1	52022.7		172242	93202.2	142302	213449	86607.5			127764	114093	47135.6	162457	69208.7	54875.7	47307.4	201316	92323.4
P38606					21055.8		9004.32	11765.8			19002.9	16625.9		24078.4	15038.7	18224.9	16452.1	7174.23	17976.5	22411	7900.04	18587.5	41215		18333.6	24877.3	28362.6	19242.7	18020.9	22189.2	20018.4	25465.4		14498.9	17406.3	17910.2	23094.7	22029	15008.8	21344.2	27768.5	11808.5	20728.3	12090.3	28512.5		32417.8	20381.5	15165.4
P38646								26674.8					8736.49	10596.7	22542.8	10189.8	25932.4	12813.5	8079.33		11548.9	6406.78	19106.5	9199.46	5776.11			7353.6				9488.08			17693.1	20223.6	9419.76	15717.9	6539.41			15953.3		17661.3	7892.5		20109	21943.6	12679.9
P39060	4644.53		22756.2	21714.7	18794	22878.7	25814.5		11405.8	27564	35496.6	15354.9	13829.9	30223.6	16187.1		23483.7	12198.7	11950	23802.5	17872.7	26939.3	16919.3	15863.3	9493.87	11767.9	15615	14634.7	16250.2	17025.6	16801.9		12315.2	16618.6	8584.95		22850.8	19135.7	37746.7	20924.8	35564.1	34607.6	17095				15270.8	18229.7	20566.3
P39656											8123.32				64614.4	7238.25	32266.3	50022.1	37022.5				19258		18429.8		8876		7923.67	7070.37		30357.4		19592.3	37656.4	40191.4						52216.7					26612.6	39424.2	19617.6
P40189	36655.8			25080.8	26163.5	32140.5	29284.1	20061.9	15865.9	16319.5	9145.59		15406.3	27315.4	35742	18690.5	14330.1	8722.29		17748.2	25524.4	9564.31	14726.5	24636.7	37519.4	20932.3		29488.5		24549.6	11040.4	34281.5	8481.75	23820.7	8999.66	26876.8	6774.58		14215.3		16608.9				21767.9	15775.3	16692.9	13604.7	14300.3
P40197	31063.9	135319	34206.9	45934	48026.9	39380.5	35469.1	116468	51386.8	25587.9	111702	123915	131863	119865	388691	209580	259639	293385	159375	109380	143301	130686	228630	192789	74247.5	79811.8	52625.3	139877	90608.4	99193.2	97045.1	98084.3	51652.8	128644	314822	392665	132266	175598	121727	64675.5	119982	249059	96197.1	173749	114413	72398.4	145839	241969	99140
P40227								19153.6			33740.1	19946.6	11132.4		15682	25230.7		11293	10921.3			8989.66	28760.7	12197.9		6850.17		11476.9	20140.2			9441.29		6166.04			5558.11	8640.4	8658.16	9258.12		12065.5	24643	14677.7	13910.2	8598.87	6969.21	16637.8	15205.5
P40763															18203.2			19644.7						24214.4
P40925	67101.8	7638.49	39105.5	9511.56	32744.7	29220	26026.7	33666.1	43824.8		21495.1	91931	64350.7	110238	52750.3	38442.6	94897.3	71591.7	54839.4	90216.6	57593.7	67091.4	116219	64296.6	71207.8	35695.7	57933.9	100117	91021.3	47047.8	53876.3	71712.6	8096.86	73117.3	85890.6	72457.3	48130.5	79950.1	47161.3	77096.8	73113.5	82719.1	87077.8	68352.9	90167.4	20789.9	80243.1	89018.5	63224.5
P40926	20473.3		21870.5	18938.5	22634.5	17865.5	9801.49	14970.5		23574.1	46229.2	26784.2	28344.9	29428.7	62145	42080	46972.5	30989.8	34439.7	16566.4	35783.7	23107.1	47027.8	40227.2	20114.2	20216.4	13767	43017.4	28658.9	18953.3	27903.3	23429		41334.4	41823.3	47018.6	35662.1	27742.6	24645.3		40344.7	31654.3	31376.5	37392.3	32008.8		30978.3	85051.8	32918.5
P40939								13559.7			25628.9			8378.97	31227	9693.92	34001.9	22281	12674.5		11914.6	10697.9	20665.2	11981.9	9098.06							15298.5		10783.4	25621.7	28744	13465.8	13964	6652.82			18726.2		13929.5	11280.2		12877.9	39283.2	13564.5
P41222	178284	139518	142319	138257	301069	201917	118032	131304	242744	201968	182145	335831	234505	388932	101635	73807.9	181708	174374	99625.6	249088	199912	185116	105788	149341	63108.2	258322	271123	119254	97074.8	197679	227779	49566.7	244246	140705	88590.5	131923	77906.2	162997	139630	132121	200102	142076	162743	343580	202127	83268.5	119785	127399	129174
P41226					7865.43			12747.3	7055.45		10573.4	14409.2	15978.8	18848.1	21954.8	17505.2	22337.4	14752.7	20766.3	23087.4	25237	16571	30956.8	7233.84		26423.7	17626.5	26987.5	30135.7	11296	18379.4			35419.9	27557.9	15340.9	22658.9	18519.7	16528.4	14207.7	24300.9	22956.9	22218.5	23335.7	32159.5	16835.4	9951.82	17554	20280.2
P41240			10959.4					16799.2			39978.4	34600.8	41706.7	46244.5	31357.2	52373.4	33474.4	45792.5	17677	35813	34421.2	34342.4	57806.4	36538.5	39493	19280.2	31051.6	28150.8	38653.9	23495.2	36486.2	28576.7		35457.6	33172.9	37870.6	44420.6	39375.3	39219.3		30465.6	30026.6	40232.3	37125	28075.5	28850		58669.8	36170.9
P41250											12307.1		11150.5			11638	22162.3			19720.7	38862.9	18808.5	13193.4	20463.4	17398.5							17087.1		23211	23389.9	9836.3	18775.9		19350.2	10152.5	6838.5	27606.2		30158.4	11908.4		9837.51	39013.4
P42025;P61163								12132.3	8000.34			8220.79			22675.6	20898.7					9133.11	10880.4			17775.6		9406.62		19979.1	11908.8				12668.2	16021.3	15138.2		24878.4				11879.9			9676.57			41087.9	21963.6
P42574											62130.1	58148			59517.9		43617.5	50325.9					39417.7					32642.9	31160.1	38420.1						25391.2	47379.8						39954.6		42381.1		19294.4
P42765															4513.4
P43121		42377.5	17690.6	27564.7	23834.7	35389.8	64658.6	35608.5	59362.3	37647.1	37330.6	32025	36174.1	49423	34652	43464.4	39078.8	39264.7	22220.3	65404.5	50048.8	35213.2	30009.7	41417.9	33289.5	54164.8	47917.4	29967.2	25295.2	52451.1	61797.6	39331.4	58605.4	32651.8	32829.9	34818.3	58586.6	29964.7	42235.7	57659	46036.8	41015.8	28854	47006.2	36483.4	42337.9	31274.5	26397.4	54610.8
P43251	131638	115479	115035	127231	138281	148364	109966	128817	111300	103018	123946	76011.4	121386	128247	90083.8	114203	134282	117967	175889	83747.8	138806	77993.2	93242.7	154188	103233	136724	115401	112260	102882	104237	109315	139554	71825.1	126920	96565.9	126578	106728	114099	115584	90685.2	137355	112066	138522	123953	109593	135815	95664.2	60820	95397.9
P43304			26750.3					8010.24			23563.4		19957.7	7098.63	17436.4	28075.2	20608.8	25109.9			19367.7	27812.2	19629	19105.4	14368.6			17416.7						23743.1	15318	25876.1	19019.1	13289.5			14666.1	15472.6	20494		14639.6		14235.9	56815.4	13962.3
P43405								27262.9						18898.4		24784.6	19749.1			10806.8	19614.4		19855.8							9735.25				15065.7	14377.2				5101.48								26039.1
P43652	3889940	4395490	5381810	5310380	4095820	6838290	5477950	6055830	4690500	4755470	4153670	5356910	5381180	5322420	3900960	3965300	4590310	3847060	6779880	3497640	7808860	3933990	4520800	5197840	1622210	6460970	6157600	4775530	4229070	4777910	4232160	5339000	5815270	5462580	4044390	4206440	4782680	4018020	6592790	3992680	5474760	4219630	5171610	4722190	1209430	4735610	4230590	3366860	3604500
P45880															20686.3		30058.6			17095.2	7180.83	15903.2	17442.6						24811						24103.8	36531.9	11365.4											23113.9
P45974											28625.6		25315.9	6410.81		11725.2	9639.23		8507.17		13149.9		5533.53		8481.06				81189.4		19768.2	43777.1		25424.8	22239.1	13401.6					8294.89				10698.8		11460.8		23156.8
P46109			21014.9	11332.7	17512.7	13372.1		40113.2			27720.5	43279.6	21064.4	37785.2	42236.7	55721.9	26705.4	35329.6	28993.6	33642.8	43045.6	33631.7	37175.5	39005.6	24310.4	29390.4	27872.7	39978.3	55217.7	31230	22895	23077.3		37997.7	34029.2	37699.1	31101.9	52585.2	35640.5	15700.6	38527.9	34650.7	25420.9	50781.1	44980.5	15327.1	31740.1	40457.8	37554
P46940															21980.7		39868.6	16766.8																		16762.6						11731.2
P46977															10203.9		14089.6
P47755											17227.3						19097.2										7821.07								33213.4	49888			18773.4
P47755;P52907							34047.6	51247.9			152932	154366	196137	19649.8	10934.3	86548.8	10532.8	27690.1	357898	73811.2	179830	73116	246579	207362	310934	148731	27388.1	77779.7	20218.4					98370.8	212112	277498	22007.5		20612.4	21505		528220		572916	340968	83513.3			232197
P47756			38853.4	27615.7	31611			56117	38699.6	20528	53980.8	34796.9	64850	55068.3	71924.5	54955.7	74078.7	46540.4	44005.7	37862.2	50303.6	60490	61405.8	38483.8	40965.6	29097.9	47109.6	42828.6	55328.2	44970.1	49557.8	40803.1		57532.6	50578.1	69388.3	58613.1	55655.8	61491.4	21941.2	57084.5	39979	42067.3	64861	49003.9	41629.7	24884.9	68938	84621.5
P48047											7848.34		7244.37	5356.78	10268.8	11578.4		8497.58				9345.4	11066.8	4791.8								17800.2		12993.7	10146.7	14096.8	10972.8	12965.5			13465.3		12635.5		5863.39		21013.2	55668.6	10704.7
P48059	27550		160466	159350	250494	143524	97517.9	246732	159762	111094	353184	332800	558907	602352	514373	389500	493994	356265	408029	427992	289639	450493	505716	496018	399555	367457	272670	450016	536102	354474	399217	309073	14543.4	540318	446356	445548	441744	536001	418402	192348	303055	384378	472319	359845	396002	256874	330144	397152	570895
P48426					22300.6			25787.8	9167.66		25544.8	39871.4	73237.7	36737.2	47252.8	28343.7	40622.1	50886.2	46047.8	40695.9	32748	33300.2	69876.4	17773.1	30978.9	50464.7	13035.4	41997.4	54667.8	30262.9	8448			25825.7		23394.4	40764.5	83380	20313.7		37882.3	35331.7	73211.8	27252.2	47099.1	37431.8		36935.3	24912.7
P48426;P78356											12435		42175.8	11701.2	26755.4	20038.8	37986.5	13254.4	7650.45		43364.9	19193.2	40645	6312.4	23397		12759.8	19238.1	18928.7		13299.7			27361.6	15483.4	28491.2	10828.3	27026.6			14513.1	27187		19556.4				24896.8	17919.9
P48444													14829.5			8675.94	8643.47																	14470.8	20162	19180.5		22003.8							9316.71			32409.1
P48507								8296.83							5110.82		25293.5		7587.51	7564.11	6227.41	9965.92	11157.5	5722.78	4660.93									6034.35	7670.62	17105.6	10331.2			8940.52	7454.46				9588.75
P48643					14412.4			12817.9				14624.5		25700.1	20453.3	45126	13063.6	14336.6	13509.4	27059	27214.1	26871.4	20616.7	9724.15	18834.2	15723	24622.8	24501.2		23977.2	37521.3	32919		17694.4	19040.3	33394.7	44985.5	26655.8	9086.81	17502.1	19805.3	24442.4	21219.9	22314.5	28541.7	17545.7	26498.7	14926.5	16741.4
P48735	109864	45528.1	53641.1	16565.3	29120.4	20947.1	12767.7	31151.7	23853.5		55286.6	34663.6	56234.8	66413.3	126894	86089.3	77545.7	94708.6	57576.9	37228.8	58187.5	73311.4	131573	74257.4	41125.1	42803.4	23053.6	64524.2	49766.5	38764.1	55312	63030.3		71803.1	98593.6	107361	52875.7	74905.2	41099.5	18204.4	47472.7	67358.4	72848	62926.8	56302.5	40101	74079.5	164063	74871.9
P48740	244411	226993	336261	286771	258556	280736	255284	266818	285338	236452	244700	233624	300735	356276	260008	294713	267221	178836	379320	221237	349751	270252	257079	237762	199683	339089	299124	333285	248402	289168	264170	275431	284808	294957	294892	261797	210721	244790	327026	325272	303063	270527	254760	175263	191651	351529	264009	202883	263503
P49257								13924.7							9894.33	25647.7	28973.3		31686.5		32717.1	11406.3	23108.3	24243.4			23058.3			18549.8				9736.4	8676.71	16991.3	26272				17982.1	40149.3		12216.7				36559.5
P49368					27056.3	12830.8		37424.6			33365.7	22181	47136.1	33679.8	57733.7	58940.8	68701	36982.4	29071.9	27457.5	47390.1	42246.3	59410.2	38422.5	22472.5	24020.6	45895.4	15990.6	51655.2	24593.6	35389.4	63451.1		41437.3	25351.6	39061.1	23109.1	49056.7	47435.6	27293.4	14462	39354.6	26807.7	51236.2	46005.9	24842.2	25317.4	42881.9	51211.5
P49407					4948.88			19479.5				15961.1	17871.6	29763.8	21769.3	4623.39	22289.7		15340.9	12136.7	24281.4	17198.6	32529.2	14094.6	15543.5	15730			20421.8	8106.98		12820		19265.3	6340.45	17499.5	12947.1	7965.38	16320								13538	14862.8	19858.1
P49411					10068.5	7670.68					19447.3	16008.1		22839.2	44700.3	22830.6	35593.6	36421.7	19797.6	34377.8	22975.4	18245.1	29897.1	17051.3		12815.8			15844.1	9042.62		13305.4		11407.9	26137.4	12679.4	27227.9	35178.1	13361		13338.4	25260.7	24923.2	21714.3				44539.6	8863.42
P49588								15102.6			16491.8		7775.96	10359	9238.71	12882.9	8245.15	13681.3	10634.3		22237.2	9448.38		13170.4			7778.79	5671.57		9688.79		5833.91		9506.31	11349.4	15272.3								16177.1	6253.36			13904.1
P49591								6682.74						12850.4		17095.1	12204.6	11720.7		17767	20389.8	19753.2	14827.9	9349.01				13050.3	18207.6	13718	21771.7			12025.3	12260.3	16111.2	15643.4	16411.4	9084.91			18156.2	19849.8	13576.7			14813.3	8413.14	16019.9
P49593													8993.74	10438.9	4993.12	7835.61	9209.52	3658.8			9017.94		7919.23											5601.65	5622.93	11885.1		8576.99										5939.08	7766.41
P49720																					17046.6															8902.56								10947
P49721															34629.1	38131.3	130846								40130.1									37000.1	25044.5							133736			26199.5
P49747	56151.4	56346.8	42004.4	45634.3	52800.7	75299.8	87482.7	96294.5	74961	55981.4	69957.3	60846.6	53121.4	49512.3	44406.6	43827.8	43206	59545.5	59355.5	55891.4	95802.9	63463.4	61875.6	55489.1	71193.8	60618.7	114885	74300.5	77274.4	40070.2	77683.3	69476	48252.2	43009.3	54077	48840.7	41838.1	53887.2	64178.4	50354.6	66176.9	70272.1	50983.2	72262	52367.3	60647.7	72668.4	51060.2	86478.6
P49748															23682.8																					25705.4					9817.95							17056.2
P49755								11187.2				7198.09		5534.86	31449.8	9963.67	35814.5	10570.9		9063.93	6913.81	9621.59	13360	12708.1				8087.38	3990.64			3993.63		8898.25	15908.2	20426.2	8714.33	9822.61	4837.83			12660	12593.4	7866.95			19800.3	15899.2	10539.3
P49908	228872	448331	337812	402373	318079	293464	285322	668186	442444	256762	480669	517815	337352	220250	147519	281739	242623	364909	403829	224361	464419	353333	174659	245421	295291	367202	385490	356624	319204	451246	496772	326789	339413	131335	276507	281791	294603	225877	397674	381656	393028	328851	309529	300166	214627	250560	246192	296733	227569
P49913	87974.7	169494	51468.6	22890.4	47393	59117.7	146892	120018	99029.7	69897.4	69200.4	67771.2	37661.1	81101.9	42386.2	46518.6	23928.6	92293.7	35115.7	161193	136834	74945.9	60441.7	97890	129126	80868.3	25362.9	133746	154570	134866	59076.1	127639	60342.9	55875.2	41203.4	35989	43442.5	99253.7	36426.6	127359	44513.2	100082	49342.4	49483.5	85465.1	20694	55112.3	63615	141902
P50148					35291.8			32741.1			23815.9	15615.8	21935.2		109213	42283.4	48835.2	53824	29169.8	16257.2	27577.4	18580.4	30915.6	36038	14428.9			24089.2	28695.9	24066.2	24833	25560.7		30666	63577.2	65297.7	33552.6	31855.7	21909		38308.8	37122.4	30528.9	31721.3	19020.2	15486	43604.8	62791.9	41876.2
P50225														10026	40982.9		18495.7		11336.8		20941.1	15302.8	16951.2	35765.2		29168.1	33683.7	13793.1				19710.8		15302.5	25534.3	32470.1				19460.3					9964.11		27816.7	22062.7
P50395					20490.6			15652	34514.1		28391.3	18591.8	26926.1	36877.9	49768.9	37899.1	45473	29556.9	21840.1	36415.4	54404.9	34587.5	37970.1	39799.2	23917	27364.4	24819	34407.9	77834.6	42401.3	38125.5	49126.6		43323	32106.4	46829	24707.9	54600.6	38231.5		21009.7	28406.4	39013.1	49539.1	31450.5	25466.9	19712.2	36966	38979.6
P50402					21842.7						19672.7	14938.1	11253.4	22138.4	52994.8	13350.4	90505.6	92897.2	22743.6	53150.6	25979.8	7793.43	37352.5	48235.2	12796.3	19040.2	11199.6	36980.4	27502.2	26438.2	15336.1			22790.7	57616.7	65949.6	11763.4	18302.2	10670.8	11546	37633.1	41345.1	26540.9	28193.5	22451.3	24807.6	58141.4	112307	27001.5
P50416						8076.39		7527.78				29276.3	20509.5	8565.95	15337.3	6498.73	27793.6	21159.7	19895.3	18193.8	19605.6	14108.2	14399.4	30579.5			7823.65	18608.8		7942.91		10700.3		12450.2	28527	29920.3	11200.8	10867.8	10173.2		5744.4	23058.8	21400.2	14191.5			11910.1	13922.7	17937.8
P50453														8232.42	6979.77			3392.61	2413.01		8881.01		6129.38	6048.48		7794.35	8548.25		9838.87						7752.61	6696.26
P50454											32588.6			50988.3		5471.32	7751.65								18917.7										10757		36319.3								3539.87		9134.45	5883.92
P50502											15552.2		12095.1	21365.6	21536.4	11869.3	14507.4	14903.1	13727.2	10564.3	11464.3	9744.83	19043.2	14998.9	11586.5	12128.1	20051	9991.21	22945.4	12975.6	17488.7			10445.9	15946.6	19839	16309	18596.6	15456.3	13129.9	13488.6	14696.1	19403.7	12705.2	19007.5		7753.99	17828.8	12219.2
P50552			46974.3	12243.6	80050.4	58787	21131.4	67440.4	38930.7	18311.4	105683	50580.7	103136	141440	141969	149627	57735.7	91789.9	90693	72428	88457.5	78543.9	167871	129714	85913.6	84864.1	58480.8	93896.8	86525.6	96275.4	61534.7	90961		102350	114123	112038	89946.3	110978	68975.3	41088.8	76813.3	95922	117397	88845.3	81975.1	66441.8	78972.9	88397.8	108831
P50570;Q05193			9950.78						14541.3		41202.9		33340.9	21452.4	32191	18445.5	21965.4	45567.6				25858.4	18688	28858.9	18775.3	37028.7	15665.9	22812.3	16084.8	34737.1	18337.2	35980.3		40356.9	16773.7	21054.9	11460.5	15851.2			21861.4		34170.5	18728.7		36380.1	31764	40713	26641.4
P50851			13082.8		11639.2						15855.6	18314.8	20634.7	17134.6	36060.5	9536.51	44397.2	23262.3	12958.1		11202.8	14678.3	20658.1	23794.5	17325.1		15067.4	15641.6	22038.5	9916.69		9623.49		12225.4	36212.8	33027.5	25430.7	13306.9	7956.63		42081.5	12546.8	22417.9	21925.2	15890.4		30966.3	27741.6	27058.1
P50990			27139.1		39073.7						38851.2	21856.4		34506.3	21211.5	29561.7	70769.5		45450.3	20980.2	49170.2	44114.2	39400.7	26377.1	32041.4		42872.5	31578.9	45979.9	36975.4	37856.2	39263.5		42476.3	41748.9	99805.8	45500.8	43381.4	58978.8	51488.5	57699	16134.2	36430.8	53568.4	57851.3		23927.1	56598.8	55540.9
P50991					9965.91			5269.1			24157.9	13439.8	20165.9	15643.3	21239.8	11172.3	21525.5	19817.7	19762.9	11478.2	19585.9	21826.5	18827.9		19884.1		13658	15925.8	21905.6	17464.9					22578.3	18061.6	21155.4	19950.2	16043.7	12652.6			19164.9		20385			16581.2	38380.1
P50995											19903.8		17554.3	24068	8760.02	20552.9	16512	19508.3	7016.87	12794.9	12972.5	16608.3	12830.6	14457.5	12887.1	16816.2	14869.1	20958.6	15756.2	12662.7	26175.1			13957	17796.5	11968.2	16859.3		25104.4		27034.3	19387	7791.34	9734.87	20777		7909.73	21174.3	15140.8
P51148								6820.79			16634.8	10714	5170.98	11855.2	15357	14642.8	13558.8	23875.9	10249.5	6881.56	10972.3	9190.58	23097.9	8023.18	6782.45	7224.97	9024.41	13387.9	5071.35	10376.7				9181.99	16128.3	20378.8	18094.7	14366.5	10604.6	4802.17	16030.8	12476.3	12455.6	10564.7	19079.4		7504.05	33859.9	8303.22
P51148;P61020							16704.6				12603.9	30753.2	14563.9	18753	31014.4	48409.9	14584.6		5790.78		47107	33538.4	43777.1	31945.7			15930.7	15605	15010.7	9518.34	21719			35350.5	20518.6	49548.3	21923.2	35853	13899.7	23771.5	11159.6	30612.5	27067.9	26062.8	6317.4	12689.3	15519.1	57416.4	45363.4
P51149			52288.3	9845.87	36027.7	16444.4	8703.81	54343.9			64705.4	53627.5	63667.8	70142.2	183137	76866.1	151266	121696	70985.9	59166.6	80526.9	89248.2	107390	63496.8	73351.9	42893	48687.5	57040	84898.5	62374.7	43351.5	73193.1		107882	151761	171076	76270.9	84340.1	45818.7	26563.5	50549.6	114244	96410.5	112510	61584.9	36209.3	108117	160511	78221.3
P51452			12835.8	7969.4				11656.2			16300.7	14377.5	18779.5	22843.4	19432.2	17125.2	14091.3	14784	14950.5	12646.8	15913.7	22125.5	26143.6	15715.8	20508	15126.4	19968.9	24182.7	25511.6	17011.8	14761.1	15803.5		26197.2	15383.6	37883.9	20357	19801.4	21290.7	11182	24247.7	11080.5	15096.6	19336.2	19589.1	11112.4	11577.8	21144	23567.4
P51572			25979.4					19476.7	28518.2		42819.2	19559.1	47750.9		93327.6	215676	217911	111524		32142.5	95833.7	58723.9	158914	67780	13659			78471.3	39044.2	30441	42989	23321.2		102700	50537.9	170738	18999.2	73188.6		24500.3	24029.1	193527	61697.1	79038.4	18640.7	23168	88275.6	77369.1	46383.5
P51575								3374.12			13185.7	17875.4	12211.8	5873.58	65656.3	24614.7	20257.9	29156.5	12196		11870.5	19021.8	9489.45				4457.66	15346.5	16538.4		8957.41	9469.59		19760.8	8496.69	13438	8150.27	5674.51				8021.19		2599.9			9520.69		6018.71
P51659											15669	23393	15869.8		21992.1	18379.5	11307.3	19764.7		37991.7	21324.4	13496	22039.9	17379.4				10395.6	17712.7			13942.4		22568	15158.5	17758.4	12750.8	16778.8	16399			17964.2		14265.4	19146.9	8248.54	15330.9	11364.4	10875
P51665																7998.6																			17623.8	3221.53							5538.4					9473.38	7218.97
P51692								13629.5			12158	7725.61	5760.91	13710.3	26009.3	11533.8	11303	15610.6	13663.7	17114.9	10835.2	14845.3	11103	13689.3	16102.5		9447.11	6858.19		15543.4	16876.1			7745.66	11003.7	19173	10957.4	10200.2	10951.8		11963.6	11678.7	10936.8					10500.7	11368.6
P51809															16193.3	6086.4					4019.56		5800.41													12853.4					6551	4425.65					5667.25	10439
P51884	1565550	1391450	715779	1005880	1339570	1600900	1653710	1753410	1535220	1197660	1417300	1691230	1328060	1955220	1062070	1565140	1149150	1066590	1179550	1323020	1410760	1107700	960798	1124620	1425580	1280010	1199750	1277120	1214040	1462140	1219290	1511090	1381660	1557420	1079570	950303	879003	1439610	1270140	1440930	1624270	1324020	1086590	1550420	1262660	1580450	1331930	1109470	1246660
P52209		62930.8			18449.7	16560.1	12758.6	18804.5	16995.7	13253.7	37761.6	28007.8	59661.7	49156.8	44538.4	41434.8	60476.4	40059.5	31194.7	41731.7	45688.3	43782.1	49891	46898.9	34970.9	36580.3	47354.9	35818.9	46277.8	40290.7	41326.2	49780.2		42089.5	44250.1	23123	52399.3	40425.3	38903.8	24764.1	30475.1	23044	41333	29710.7	40857.2	34901.3	56882.3	43442.9	55285.3
P52565								27714.4			28422.7			54325.2	31535.3	94789.1	53911.7	71114.9	31876.8	66288.4	30521.8	37484.2	50087.5	47431.7	15424.2	43830.9	30697.3	45899.5	66630.8	26249.4	10392.8	53306.3		46246.3	63765.6	20246	65888.2		51944.2	48052.8		137693	37294.7			28143.8	71507.1	67734.1	62561.1
P52566	8465.84		31994.5	28042.3	55481.9	37076.1	39269.9	66735.3			112805	67856.9	84557.9	67844.9	154365	119136	152269	91514.2	95459	115653	99833.8	76701.2	126309	86891.2	112838	101911	76612.7	131361	181734	82408.2	122658	82814.7		106515	156220	111333	190452	102687	92685.8	116742	62233.6	111112	195458	99060.2	137634	116532	125336	103044	108527
P52907					26540.4			20635.6			46631.8	27330.6	28981.4	21198.1	44193.4	64203.1	53965.9	38879.6	32689.2	23688.5	26772.8	39682.8	46525.1	48910.6	42315.1	34524.7	38753.8	42306	56686.9	22289.4	27739.3	39407.2		42336.6	41679.7	61702.5	33256.2	55138.3	48953.4	13727.9	56735.4	25211.8	32587.6	51192.8	217221	26624.1	54094.6	45111.8	40679.8
P53004											14182.8		18105.1	10768.2	25500.2		16031.4		15828.4	16893.6	14069.5	12854.9	11247.1	19484.1	12477.6	18430.2	11971.8	12523.8	16663.1		16422	23036			17420.1	17509.5	11653.9	8478.08	15779.8	31038.3	12428.8		16138			18185.3	23873.4	13681.1	19127.6
P53007															23129		13746.5	14196.5			11434.6														12536.5	8547.64						5568.49					8565.68
P53396													20236.7	14637.7	30063.1		16071.8	16909.3			17625.7		24618.5		28905.4			23154.3	15098.9	15573					28037.8	22344.5	20139.4		29502.7				20573.5	26540.8				46120.1	18709.2
P53618					1755.31						14141.4	15189.8	10682.8	14446.7	2824.45	40560.3	12703.5	10034.3		8930.64	5711.43		18182.9	12559.1	8542.99		7727.42	8964.46		8133.49		14083.9		6488.2	8267.11	18621.8	15682.8	14959.3						2524.86	3962.69	3139.51	11882.6	16149.1	12732.4
P53621								12552.2			17773.7	7536.24	8586.07		21770.3	18154.7	17682.2				18343.9		11792.2	7909.62				14195.1	25655.7	8344.56		11031.3		13601.6	15965.1	15688.6	11921.3	24391.4	9930.59		12911.7							13666.9	12238.8
P53634				10184.5				7306.43	30512.1			12474.6				12584	11458.9	29590.6			21610.3									18437.8				4914.89	18576.9									16516.3	28299.4		22249.7	10121.7
P54108	119543	86685.3	62423.6	79843.4	139074	75121.1	134688	78372.5	117482	43685.3	76107.1	31885.2	196953	219650	163269	43030.8	114847	138384	24042.6	204214	140507	53384.4	97736.1	173498	74359	138975	227852	110648	256838	121170	96727.6	159444	277191	167381	96598.5	178624	96028.8	200167	131749	264705	112512	139762	150988	97928.2	50079.4	134927	129771	39922.9	262328
P54289	28999.1	21820.8			22352.8				25375.8	14153.1	15053.8	13991.3	16672.3	53941.6	12420.4	9893.11	23216.7		18147.4	36871.6	37919.3	27893.1		26649.2	22622.7	33137.1			23622.8	27467.4	50157.2	19572.4	40977.1	18807.1			20352.2	22403.2	25046	41886.4						15786.2	15147	15620.3	30758.1
P54577												10986.1		14151.6		28241.8	21003.2						25594.1	16044.6	14012.8	28677.7			25109.6	21534.5	17772.3	11852.6		21192.5	19557.9		19003.8					17579.9							27035.7
P54578								4316.2			9455.24	5353.41	10482.9	8280.84	6781.66	6267.87	9131.44	4836.16	6503.47	5420.01	9005.08	6266.1	8502.72	11430.8	5800.41	11222.1	10800.6	7427.45		13154.6	11820.4	12805.6		3239.07	6889.03	7117.55	5099.72	4465.25	7666.32	7264.73	5294.53	5200.3	14932.9	9768.93	10421.3		1902.41	4050.62	6802.38
P54727				5193.82					15524.5		45725.7	15531.8	17730	17923.7	15890.4	40536.4		16744.1	22849.1			19138.3	42478.1		29854.1	36921.5	24992.8	19984.3	26998.5	34505.3	12962.2	54303.1		54285.8	58003.6	33444.1	16035.8	19755.1	12703.9	40391.9	20167.7	55076.8	27415.4		21897.8	31807.9	13147.4		27305.6
P54819											24661.6	15562	15811.8	21230.3	34343.6	18502.7	35071.9	25640.1	14443.1	22081.9	22507.2	33008.2	25777.4	16183.6	11664.2	13365	18343.3	18888.6	22626.3	26850.6	25589			20965.5	38655.9	17841.4	12389.6	25181.3	16177.9		24828.3	18964	23087.3		18844.4		20951.7	39619.3	27707.3
P54920								10816.2			20230.5	14220	28811.5	26981.2	21193.5	26013.7	19846.3	21838	10543	20075.7	16812.5	19130.8	35673	23591.9	19105.6	16464.6	11358.2	22023.1	31292.9	12272.1	19685.6	18838.2		26869.9	26447	22758.5	25204.6	20813.1	21965		19336.1	22449.1	17686.4	27297.7	19769.2	18100.6	23759.3	36202.2	22276.6
P55056	253984	231437	403316	263446	263483	204413	154661	157194	357681	143710	370286	433598	420942	233647	129012	249480	256084	188439	747107	171880	464157	211890	267926	331116	179980	501906	307727	266688	219206	437479	276657	119770	128419	179188	205663	247212	211769	298948	860609	194921	412748	181640	119934	392897	354505	374483	309008	364996	196726
P55058	229443	163053	86286.6	156641	167351	160735	171667	275532	231845	174908	219559	246148	167570	187236	208686	279550	199023	158292	168210	350211	224943	187766	224892	206056	219954	161212	170221	191196	226201	218018	211008	161256	157420	180519	163500	168453	161530	118725	198368	261978	245200	169709	245410	221307	189643	199108	172520	209586	239041
P55072			22471.4	19961.2	56966.3	28986.1	32195.8	51908	40948.9		76800.1	94420.9	74593.8	102015	87039	100966	95499	94549.8	67176.2	72698.7	98746.4	90715.5	91154.1	78820	85746.2	55054.1	71199.7	90187.9	151757	114896	73135.3	68873.7		118476	109266	102463	98138.6	107403	82309.1	48261.9	92931.3	128185	119586	112523	100922	89406.7	78918.9	119229	109016
P55084														16295.1	13437.4		12339.8	13378.7					14527.4												10481.6	15188.1	9592.87										10105.5	25972	8233.83
P55103	10816.6	33692.6	28485.5	31469.7	38135.7	45183.1	20214.6	16145.7	36339.8	17706.4	30319.4	14984.1	26593.5	24222.4	12657.6	16629.1	21067.8	12371.1	30646.6	12183.8	19060.9	20487.3	22736.1	25979.3	19979.2	22812.1	20815.3	19914.5	15123.6	20740.7	33529.2	22686.5	20819.5	15268.4	14468.7	17377.8	17975.4	32300.5	22234.4	20982	21347	14708.8	16255.9	20451.3	10825.5	13241.9	23563.2	16089.5	4178.21
P55145					33845.4			24705.9	9012.21		29944.3	21539.1	17681	24041.6	22220.1	29940.2	27740.7	14259.9	18321.5	11913.9	19465.2	23865.3	31250.3	22153.1	25297.8	25338.3	16908.4	15432.2	19165.2	20063.8	19595.2	15617.3		23748.4	15642.3	10703.6	16127.9	16207.1	23868.4	12132	15353.3	20019.3		14461.5	20587.3			22652.5	27134
P55209			45334.3	12860.7	61041.9	39820.9		71290.2	46867.7	15797.3	89378.9	109995	93643.5	121277	142145	112608	107500	169687	102954	64325.7	107158	130136	164857	159217	179249	118127	117436	144120	60592	92777.3	77839.2	119495		181800	83553.1	214116	126254	100818	108480	62274.3	195527	90036.6	170250	102414	104632	56721.4	112647	79673.8	179041
P55209;Q99733								126274	29577.3			19349.9			20754.5	19733.4	130004	195294	81095.8	24154.5	39859		113302		22322	37043.6	117703	90755	23802.5	45589.1	140619			100374		179217		103394			80236.6	24619.1	94687.7	31950.3	223578	61656	32891.1	10692.2
P55212					12395.1		2850.04						15570.8									15058.2															15763.8	8286.62										12862
P55290	80819	93410.3	74451.9	80608.3	67119.3	94940	19387.4	75215.4	67770.4	82498.2	16545.8	98987.6	59624.3	117253	136423	28092.8	39422.2	62165.8	29652.7	43714.7	35685.9	15498.3	20913.8	53908.6	50251.4	135319	69590.3	46511.3	45521.3	103511	157212	122429	71052.5	35982.4	36121.6	21931.8	79088.9	52962.9	62474.8	42906.1	54900.7	42468.3	36496.4	60094.8	43150.4	36239.6	71670.9	68615.2	60784.6
P55854;P61956;Q6EEV6					8941.5		6324.9	6950.28	3232.89		20073.1	6874.46	17379.1	29569.1	8310.67	22513.5	43504.9	7562.98	16153.5	4916.65		14474.3	13188.7	10044.8	13395.3	19371.1	38725.6	13729.8	17970.6	16933.5	20832.8	10858		5762.93	15431.3	25706.7		10296.1	17412		21648.7	23169.6	11282.1	24925.3	18684		11614.1	23494	7426.74
P56134											15931.3		6022.35		46966.7		12262.5	27777.4	6757.42		10370.6		8868.22	9545.55	6886.37				5514.82	6884.08	6648.77	6489.79		4569.15	55983.9	37546	9666.22	7835.06	6525.31		10188.5	32709.8					27118.8	29785.5	19950
P56202		7717.14											40665.7							21703.9					2458.25				13934.1			14876			26889	804.521					13700.6			25081.2
P58335	17878.7	15313.8	8996.91	13199	17096.9	15834.1	6934.44		12707	8825.25		20044.1		9389.38	20081.5	20736.5	17684.9	9653.21	12333.5	13619.5		11843.4	11548.3	16047.4	4011.2	9884.37			20673.3	9939.67	14650.6	16710.7	4014.19		15503.8	15723.1	16857	14048.8	7855.58	13391.6	21998.8	11953.1		16945.3		7235.01	15830	8427.68	2533.33
P58546			20010.2	26492.3	44064.4	22266.3	25942.7	39006.8	40290.6	12328.4	59961	46032.7	87647.7	58893.3	69561.9	81098	96643.6	60682.7	50198.6	65466.2	59772	50759.7	101859	60817.9	78013.9	84225.6	61303	83702.4	121262	76233.2	66908.6	107230	10004.5	77816.9	97061	74655	114460	108419	43892	42505.9	92667.9	67970.5	105805	103558	63440.1	68484.3	62120.6	58198.1	69049.3
P59190			174635			137691	38561.4						817162					740171			565964	320629			551395				64432.4							549747	143439				209565		54226.5					1430170
P59665;P59666	186650	586547	127476	155967	74496.5	52294.1	65016.6	31851.1	43583.4	255811	83419.4	132385	141848	265822	149341	120813	124681	159088	98201.4	80978.8	253191	111148	62636	122007	61803.1	104432	85147.6	221477	30178.1	50772.1	100481	425693	111287	310879	135814	182534	105876	126021	184975	85108.4	75531.7	53240.2	12985.7	45344.1	5918.44	15098.7	60632.8	13024.1	66067.4
P59998			67857.4	24720.5	60824.2	39084.8		47343.1	19296.9		142629	55412.3	104587	97038.6	118583	153440	194189	136008	67691.1	137134	153462	109820	106190	136275	102699	98025.1	47163.5	150796	141507	127044	85622.5	93375		173764	164457	138744	100554	116193	94038	59061.9	101976	94185.2	125508	70413.7	100468	79762.8	171454	104959	112597
P60174	152284	27286.3	64952.3	59219.1	78861.8	58084.6	51466.8	140286	34228.9	43888.7	219275	177156	259443	207948	327984	336159	290848	209560	183433	210358	231417	269742	280360	249700	301875	243957	228901	200485	278051	310616	243719	188135		173952	353675	213270	264989	281328	238510	180746	262443	192171	266001	243757	280159	202904	259403	209608	269278
P60660	31039.4		152456	106308	225348	139949	125354	393198	149466	65116.2	611703	373078	463728	331961	519318	761762	347556	307755	250478	233473	493316	468756	604251	593053	243713	117174	123243	434549	363887	261240	250869	353462		400883	411812	420469	415684	503812	174606	56028.7	331530	208400	513748	438080	266775	212241	387595	1316800	410698
P60709;P63261	442340	171537	2585930	1197790	3673780	1609070	1139810	3492500	1728360	609576	3940300	3875220	5221400	5127820	7206900	6047110	3758950	4823980	5129550	5336130	3792930	4936770	6959060	5413270	4676530	4314700	2855900	4480160	6163390	3853910	2705830	4174150	194998	6572800	6859620	5007040	3659990	5636830	3286740	2315420	5607200	5304560	6540070	6684990	5257110	2941160	4810520	7728230	4899640
P60709;P63261;Q6S8J3	63180.7		202870	104297	231463	335304	165518	329580	335619	206504	714544	567155	661438	638884	515401	720704	859924	578783	640080	427889	546926	916189	712961	761795	492349	534825	489540	530205	878547	619170	394009	735964	49892.8	463940	767385	499464	440988	865977	400844	326696	341219	395516	493925	272234	434954	351476	319373	618598	407116
P60709;P63261;Q6S8J3;Q9BYX7				203687			587719	1356030	2728520		220722		451879	353927	1269880	1504610	5116190	220723	1195130	522886	2756840	2714070	4631070	702207	2325110	83908.8	4212740	3214850	2253940	2699290	686789	937641	82730	3782900	226540	6924670	854044	1704270			954670	2490580	1859410	1334100	1543930	3392510	2349540	3151900
P60842;Q14240			10373.1		9841.03	9053.36		8962.23	11077		31044.8	14787	26326.7	34240.1	17155.8	22374.8	37924.3	33043.5	26441.4	31636.5	14731.5	24763.6	31674.6	27778.5	18317.5	14151.6	25048.5	27943.2	34384	20848.4	27647.6	20472.3		20677.8	33999.1	51154.9	33350.1	34893.5	29908.5	21772.5	19477.4	25607.6	28068.3	22070.4	35802.1	14534.2	6986.13	26041.1	19925.8
P60900								7439.25			13864.7	8981.17	4797.54	6928.75	11107.5	15032.9	9496.3	4647.67		7643.83	8148.16		14033.1	9892.88		8696.53	5697.8	8675.29	19761	10064.2		11209.4		16886.9	8283.1	9957.05		10845.9			10701.3	17720.9	17971.1		11915.7			7492.51	11156.9
P60953			17442.5	8085.24	45098.5	28615.7	15300.2	31349.8	29428.7	10896.9	53898	40631.7	75892.1	63986	39409.3	45228.9	35036.6	29945.4	26426.3	49333.9	39359.4	39113	53479.1	31904.3	39830.7	36719.6	21494.4	29102.7	33737.9	40812.9	65424.3	29892.8		46982.3	44425.1	38785.9	40968.3	33931.3	58148.8	30256.6	52344.7	52776.1	26052.5	28969.2	55703.3	37655.4	52457.1	77896.7	70635.8
P60981								15726.4			85381.2	28250.9	29309.8	41755.3	21359.4	35079.6	32437.5	59349.6	20382	18924.2	20488.8	26722.3	53280.9	21183.6	42869.3	38070	30464.6	33124.1	18493.4	38167.4	14112.1	10735.4		28224.7	35434.4	33797.6	39777.4	34173	12937.6	32042	10456.3	22939.2	40318.4	21106.2	22771.9		19653.9	34221.3	82221
P60985	13299.4	8953.34	7212.4	6913.94	8068	7032.81	12449.9	14204.4	9629.27	12045.5	15933.1	31413	6932.42	9891.48	8395.92	9384.37	9879.54	11415.4	9376.77	18316.4	3161.1	11829.8	2779.91	2630.65	13242.7	6216.75	14744.9	9713.67	3638.08	11271.4	8675.04	14351.3	8026.04	9689.67	4101.47	6642.27	4454.23	11930.7	11014.3		9252.95	8616.79			16389.3	13011.4	12284.7		8367.68
P61006					8454.73			21225.7			27350	6858.15	19977.1	23465.8	36394.2	19271.3	33323.4	21475.7	12775.6	19734.9	21566.2	14879.2	17732.5	26901.7	15735.2	8297.64	12952.6	24427.5	28947.1	35127.7	15065.4	14280.5		13704.7	32777.2	35706.7	29663.5	23322.9	17111.8		29878	3653.06	26258	27038.9	32820.9	18264.9	12172	35870.9	18090.6
P61019											5465.85				14069.2		19845.7	7272.43					7870.63		5635.52			7409.11			8075.24				14362.3	17488.2					10364				25547.7			17097.4
P61019;Q8WUD1			10830.6					17501.3			18793.9	17168.6	9431.78		19307.8	6042.19	33310.8	10788.9	11716.5	12634.2	15471.6		8111.44	9662.68	10663.3		7121.48			8571.18	6490.21			15460.2	20296	29629.8	17158.3				5506.44	13704	14497.8	14803.2		9528.95	20774.8	18604.2	23827
P61026			14985.9	4404.15	22772	10755	11183.1	28844.8	8807.54		25587.5	20863.3	14147.7	26166.7	92949	36813.1	98502.5	101224	40347	38672	42738	37559	80419.8	38486.9	24563.4	14444.5	21012.2	43761.5	31486.1	21050.4	14786.9	24852.7		39671.9	77800.1	81225.2	24847	41557.5	26606.1	7374.1	38763.1	33279	43772.6	29786.6	45111.6	16063.8	59912.6	63694.6	42251.6
P61077;P62837												15656.6	29544.7		17428.4		27677.6					34673.9				10759.4			15478.3							43730.1			13717.2								18803.8
P61088											18796.5	24119.5	25031.9	27603.1	36194.2	29129.1	39468.2	24762.6	23988.9	13939.3	50762.4	19252.5	45871.7	36865.8	29853.8	17326.7	34152.8	29916.7	31084.8	23614.1	24204.2	25644.4		45707.8	56378.6	24650.3	19452.6	22871.8	23097.8	25074.4	30552.7	28928.6	68980.4	30291.3	36396.8	20743	22438.8	44557.6	30997.5
P61106					10672.5	19542.1			11712.8		24970.1	38624.9	33342.9	35443.6	59575.9	45790.8	46562.1	27704.6	22592.5	35579.3	45632.7	30939.6	49950.9	21590.2	31793.4	27856.4	37338.7	43606.7	35817.2	31888	32730.8	17765.3		38932	60207.7	91079.6	44176.9	38508.8	34706.6	18249.3	30851.2	59468.8	33829.3	45042.7	43023	18490.5	45504.5	49664.5	47786.2
P61158	43510.8		70760.5	59242.3	84313.7	60650.7	74639.6	90622	82327.1	39931	182030	151649	189065	187813	197042	164127	214725	178232	171451	206728	186754	238881	216453	130434	162761	113154	165886	197645	244526	106850	162650	158162		202193	216315	168922	144411	221113	210576	92636.8	120954	172752	232635	217865	172384	157647	142861	149965	185529
P61160			59452.2	38210.4	68740.4	63180.6	32768	87094.8	72854.4	48554.8	136073	91785.6	174797	170117	179045	120030	158236	128439	112727	145408	145791	161125	122332	135297	115034	152611	108848	182612	152042	114617	115531	141787		131500	191605	185851	183789	162949	120716	72043	133234	141022	215171	104546	86606.9	138918	145130	148297	147102
P61204;P84077			47141.3	27437	90128.6	47027.7	34509.3	111527	39062.4	22870.8	278650	88296.2	127630	95475.6	118703	310121	113000	160689	118835	218110	195821	117236	113800	161557	123216	124562	105251	191142	174481	143183	101181	140301		120307	227531	130618	96890.8	104876	119255	118764	115109	107659	248067	163661	145231	93230.4	167205	184338	145321
P61224	19123.9		43274	33664.3	58916.2	99872.2	35122	96734.4	60556.1		169859	124555	75835.2	85298.9	137230	175233	150460	76346	116436	104785	101851	86835	167078	175276	118511	210745	104342	179017	171611	147650	160742	199823		133234	226331	112274	113946	189893	204702	138533	206221	96242.6	210210	168949	302228	88146.2	102648	93483.5	236709
P61224;P62834	78877.1	30444.4	125839	59502.3	280294	121189	113769	362310	152386	118321	456786	391388	578494	339525	676360	784151	603247	450712	372124	559914	352140	371147	363775	606782	337788	259666	468155	459116	584319	361709	371056	377776		558513	577834	554617	567839	363944	451915	227265	689025	517469	625222	504181	365263	551550	387032	675089	583180
P61225								13961.4			10122.3	7470.99	8394.96	11617.1	62462.3	19691.2	31090.1	34590.3	21772.1	15112.2	18205.9	15839.1	27401.2	20914	15440.7			16747.3	18206.6	13108.7	13291.9			23926	35399.2	43051.3	23007.6	25042.3	8947.91		18468.5	28978.5	22544	25739.9	17331.7		30588.1	27736.9	33860.6
P61586			19216.7	12854.8	38782.8	6274.96	18824.7	11398.9	15542.5		52919.1	18257	20352.2	29059	44705.9		71638.2	50953.4		59671.1	60289.7	109445	36388.2	49283.1	30665.1	37149.5	32511.3	70906		98297.1	100561	32556.6		2047.67	55555.4	39277.2	69835.9	10290.7	33963.8	26931.8	21142.2	16046.3	36233.1	64611.4	36403.6	50689.3	23659.9	39973.2	28567.7
P61604								15256.5			22181.1		11610.9	17988.1	16529.5	22155.7	20426.2	15731			23269.2	21616.7	32511.8	23671.2	10431.7			22588.5	14186.2			15381.3		21161.3	36052.2	23215.2	21591.8	15426.7	8553.71			16473.3	26041.3		23134.3		12009.9	51727.1	14572.9
P61626	123526	165336	33848	208390	128781	154795	176262	87831.6	102210	203654	105505	83645.3	124565	166848	119180	119779	117344	249408	97623.6	118005	132832	93620.7	78100.1	146664	141675	143997	116673	143964	166931	101420	100878	113746	163471	153219	97087.8	98294.6	88655.4	126946	91288.4	139333	117033	102453	94675.6	100787	110683	82879.7	88884.1	90872.8	116539
P61769	165595	324640	384924	271680	277753	511407	382764	446167	316819	411895	440042	412998	279365	312029	424551	672927	538773	389511	175019	338987	724113	490145	321866	308615	547922	299067	275990	308144	287466	461241	155223	405142	150523	289919	370816	393855	338982	444038	252730	311635	324926	456462	243799	443847	438626	361438	838183	314228	434556
P61803															16107.2		13171.7	15830.8					4935.23	6675.48												10821.4
P61916	14008.8	7139.84		8569.48	9041.87	8451.75		5757.93		5700.31	7768.02	4033.86			7310	5037.14	13557.6	6639.34		15227.6	12808.8	5239.7	3956.69	20548.7	4403.69		3363.82	6931.26		17121.8	3379.65	10523.6	3741.71	11612.5	16036.9	9441.88	7066.58	5219.01	6751.78		8434.26	12774			13009	9273.7	7727.39	5530.62
P61970			5983.08					7389.88		9161.17	31896.1		12198.3	28846	35968.2	7699.99	11119.2	6751.32	32482.4		10490.8	33194.7	39645.6	11419.9		16115.6	40016.8	28265.3	54492.4	34705	27410.6	36901.4			20849.2	35368.2	30589.7	42049.1			32944.4		10192		22547.8		25133.6		21388.3
P61978											58883	20225.3	22297.9		29993.8	45869.8	55849.8	10321.3	25199.4	22539.2	34811.8	41810.6	44776.9	62262.3	15388.7	47264.6	64268.5	23405.9	53294.4	44259.9	26555.3	59030.4		55963.7	29874.8	31646.3	36414	14352.2	37381.5	27483.9	47025			43608.1	18718.7		41635.6	38771.6	83866.1
P61981			19509.6	21420.8	34374.6	22124.7	19561.3	47989.1	28842.7		94145.9	22184.1	73609.5	102484	65287.6	63082.3	115513	52402.6	61238.6	41553.5	55645	75692.4	69589.6	71152.3	65317.2	83108.6	29344.9	57579.3	108413	48763.7	72767.1	31299.2		68135	90164.8	32685	70217.4	61879.7	54009.6	17565.7	93162.6	69538.7	85595.9	77209.7	60567.8	30664.4	59280.9	96747	56669.9
P62136;P62140			11005.3		10534.1								23588.5	25970.1	16848.7	10323.3	10954.5		28437.3		7529.21		13871.5		7007.45	24436.4	11569.5		13203.1			16611.7		11443.7	21318	12551.2	21858.2	24384.6	8900.12		10044.5		32333.8	14535				12079.3	18986.4
P62195																9484.67	4862.23			8079.26															6881.43								6132.91						8748.87
P62241															8920.52		18196.2	11573.2		7369.15															14967.1	8979.31
P62258	18241.8		96877.1	58976.2	96088.7	62752.3	33665.5	94724.8	51545	35473.3	124530	122648	172759	170818	115074	296154	194554	92950	176149	115182	190874	137436	289940	152812	84029.6	121733	83081.1	97718.4	249100	115752	89343.6	122650		240691	247601	163325	163146	226759	164425	94241.3	73659.4	213616	149787	139520	142532	56443.8	126122	239007	219473
P62328	172694	145202	393372	274429	699823	194376	310083	614879	597957	260609	1252810	612520	1673270	1028100	1055360	1074650	1287060	1039610	1853520	671335	1093320	1309240	2205960	1561400	1247610	1225930	1258210	762473	2056990	1025820	1369780	1047330		1298920	854574	2564070	1146790	1310610	993278	1354830	860612	818647	1409270	912511	737622	635512	803605	831662	1554720
P62333															6686.5	5478.76	6687.38		4954.47			8048.68														8014.51
P62805	47909.5										40217.3	8381.93	148868	27060.7	4145200	81056.9	7353680	3684870	246201	1038270	172397	42014	265920	30296.3		31868.3	49498.6	34416.7		5686.78		26144.7		33477.7	5070560	3593560	29123.7	131124	30691.9	42903.4		2026400		560049			2806640	144403	22796
P62820			8567.58				6748.12		11700.8	5217.43		17885.3	21432	79331.9	46620.3	49537.1	43859.2	33649.5	14712.2	15699		29300.1	29334.9		20756.7			20310.1	18817.4	30221.7				38942.3	59407.4	57749.5	8715.26					20724.4		52223.8		46702.1		78682.4	45421.7
P62820;Q9H0U4			68827		42457.3	19099.5		49315.8	25715.4		49221.1	160337	173888	158034	448926	107388	337238	84016.4	189426	72386.6	165782	108668	137199	150393	105956	96848.3		90385.1	57436.7	28652.9	64086.1	135923		118740	223253	137377	99687.6	120398	73186.8	37635.4	104847	177594	84868	107822	137402	95296.1	155932	150183	82732
P62826	6619.95			10442.5	25573.7		29382.3	24394.8			30868.3	30803.2	63059.1	47493.5	38952.2	39811.3	58035	39325.7	35978.2	30120.8	25170.5	21310	76499.7	60431.8	35878.6	39561.1	54269.3		28874.3	48747.7	36112.9	63393.6		37785	56027.4	54265.3	52670.8	34022.5	36178.1	59076.1	16614.3	42548.3	26560.8	56825.9	54122		36060.3	39471.2	32794.9
P62873			5193.33			23655.5	27668.4	9369.93	4864.83			11012.3		8238.21	54304	34248.8	34606.8	82444.8	25022.4	24266.6	61951.7	24211.8	21574.1	58742.4	16118	12881.9	45684	21894.6	41553.8	14080.5		33790.8	9010.08	22480.3		45066.1		24674.9	69064.1	26224			19449.3	26535.6	23190.1		16134.7	53195.2
P62873;P62879													8213.51		17674.9									35027.8											38622	49379.9	17569.6							32296.7				24689.1
P62873;P62879;Q9HAV0			17721.8	17037.2	43965.7	22523.5	23224.3	32027.1	17026	11500.7	50270.7	47966.8	46551.3	61929.6	65061.8	62327.5	54695.9	43752.6	39471.2	30957.2	68721.4	40302.2	78379.2	58212.2	23768.4	43676.1	22846.8	89256.5	75811.8	35770.1	18318.8	43907.1	4015.96	60248.8	87852.4	115330	53710.1	112957	48612.8	15785.3	46058.9	32769.8	72563.4	56195.1	107221	35356.6	26328.3	66232.5	57908.2
P62937	16752.6	26826.9	104130	27808	97981.1	65899.1	106615	141534	97301.8	86818.8	252937	166795	224639	275945	255019	469969	219429	323839	138390	274558	217389	215508	380480	285060	222551	202896	182174	191067	371184	154152	171524	174513	33997.8	255949	275763	159877	218949	283125	159635	121415	214891	248575	248805	278544	190651	157514	212021	289178	247996
P62942			8564.36	4633.43	18291.6	8315.1	4452.83	33646.2	11598.3	5922.89	31194.2	29654.3	30242	25723.7	26550.1	72022.8	33565.1	32431.3	24027.2	36126.1	31131.7	38478.2	56121	38469.8	28801.9	37081.6	31460.4	41261	49427.3	30039.1	27082.5	15474.9		41823.4	48306	28871	35614.5	28548.3	29218.7	27157.8	43978.5	41755.5	33983.1	29200.1	27079.1	29835.1	21643.9	8524.85	38840.3
P62979						24640.9	21138.4	27439.5			28167.3			41889.7	95142.2		46330.9		49376.3		23897.5	24787.2				24842.1	41679.3	40591.8	25271.5	18370.7		40126.7			176566		49064.1			29937.1	20098.7	61307.7		26708.7	16071.5	29701.5	22374.7	26046
P62993					20765.4				14211.8				28786.9	21900.7				28585.8				21921.8	29147.1	16059.5	22639.3		13980.6	23474.2	12411.3	10033.1				28467.8	13740.5	21338	27704.2	15705.3	21454.3	23100.1	11139.9		38390.7		24532.9			38375.5
P63000					6552.66				21851.3		40103.4		47876.6	17770.6	44212.9	42525.5	56909		25833.3	22451.3	31426.9		52948.1	29739.7	52775.9	22954	11106.3	30913.7	36294.7	29093.2	32991.1	11345.1		33775.4	42279.8	33797.9	22813.2	32352.1			23188.1	21133	29833.1	35156.2	4367.39		13450.3	29679.2	30638.1
P63104	38597.1	14003.7	249278	133535	276612	153176	122021	413531	179351	79349.8	611647	475713	516143	484869	649071	743605	778831	578635	492794	475304	735957	730675	513332	689773	489208	617074	468487	712441	751197	560038	436181	471120		850475	554642	781516	565778	495710	444027	310844	467092	791080	733298	860608	579642	395127	474422	916381	668670
P63241			9391.95	13614.8	5046.3		13255.7	12829.7	22255.6	10755.5	28578.3	29726.2	38694.2	36014.7	41351.5	27585.5	34064.4	7270.02	28622.2	32438.4	37731.6	48774.3	49361	39949.1	39749.8	28825.6	17846	14473.9	15568.9	27530.1	17405.9	25329.3		29915.2	22143.6	22718.2	25014.4	22259.1	32391.4	17679.7	23392	18538	22781.2	36244.4	18617.3	31630.7	32352.4	27897.7	10223.4
P63244																	13867.7																		4534	5286.76									3267.36
P63267					11288.3				6332.44			14559.7			28762.7	15850.8	21849.3		12081.2		5283.53	11254.5	16936.8					34004.5		6764.47		9708.42		9638.32		20560.1		18966.4			12126.3	9540.19		25717	14239		12861.8
P63267;P68133	453677	347543	3421870	2177040	4051080	2045590	2381040	4680570	2998780	1317320	7339760	7205730	8433690	9689750	10664500	12332900	9567280	9734010	7311920	8694970	9315640	9799450	12897900	12023600	10106500	6853110	7232910	10851500	13034300	9198440	7431980	9503170	200358	16396100	13588400	11480100	10502200	12389500	9990850	3215710	9345520	9618140	12233500	10776600	9455860	6775060	12264500	16267200	10879100
P63267;P68133;Q562R1	163593	136415	708598	767464	1536280	1099730	896060	2992620	1049970	463411	2975030	1997710	2963960	2728600	4406740	3004550	3068110	2262120	1705440	2467140	2179620	2581030	3443800	3372670	1773710	2709080	2213760	3789200	3619790	2333030	3245880	2159440	61504.4	3180740	3337650	2813530	3269640	3083050	2327350	1081560	3502130	3489380	4967720	5060070	3612290	2380600	2874730	5351950	3526490
P63316	175639				77306.6				18328				14866.9								11644.8					17948.6
P67812												4948.59			20931.1	5656.99	15570.9	16438.6			8372.16	5361.73	9601.03	6801.63											12748.7	20403.8					3491.11	13976.1					14982.5	19852.8	7779.29
P67936			302867	136757	313202	196760	139516	427276	259484	127958	451205	429142	454661	510654	549842	663107	388975	460170	439977	316330	611711	538229	648905	596403	556964	420952	298770	481278	615968	440880	354567	524922		447948	628552	512274	551530	696904	248541	300448	646681	457277	688127	387231	468292	210583	433206	570727	911083
P68036								4407.89				12900.9	33313.2	12085.5	14083.2	15311.1	6338.05	20042.3	14241	24155.1	34167.2	17724.7	16260.6	19130.9	24469	14686.4	28026.7	15673.7	27856.8	12699.6	25932.8	23462		11201.4	23944.3	13611.1	10806.4	18717.3	5200.58	16226.6	14009.8	20495	14846.7	28964.2	19859.8	1352.9	18051.2	21065.6	27131.9
P68104;Q05639;Q5VTE0			62738.5					33971.1				8047.66	62252.1	56987.3	94192.5		112837	43440.7	45094	23955.4	15851	57295.8	29564.4	47428.3	19055.1			32852.2	66595.6	35639.7				37299.1	61472.9	42719.1	75869.8			24786	103001		48013.3	88625.9	43492.3	55853.6	55346.3	56018	61963.7
P68104;Q5VTE0			23095.6		12994.6			7053.72			41687	14489.4	31167.8	72974.2	13404.8	88716	78747.3	30527.4	17548.1	68244.6	21359	85885.1	7369.14	40732.7	42911.3	31736.9	33293.8	59809.1	38520.1	12931.2	35850.4	17831.7		77232.9	69441.3	101142	69675.3	8523.27	31963.2	8718.13		43469.4	26730	35855.2	49966.4	24436.4	62125.7	40314.8	11059.9
P68133	26625.1		231875	67816.1	335813	188802	218817	1172410	404583	152999	792009	978721	1228260	886303	2774100	407008	984801	822969	1231320	811786	895872	1371760	1100620	1393150	690215	861799	854854	835313	1715180	988402	921067	1079460	15569.2	1927360	1155640	1135690	1889390	1170820	1144860	470655	866214	1665780	1799230	1110020	1257260	458416	1226540	2109200	1855510
P68366	43792.6		187035	83709	255651	94948.9	106182	248941	151489	87941.4	300971	463511	293349	282291	538002	343783	407414	359658	326105	194295	327184	303104	604239	453101	222448	100992	172723	221565	324093	331113	210969	282436	24184.1	385452	395240	266237	411568	558320	191132	100994	321072	328561	316683	261867	363728	112173	223867	482541	451879
P68366;Q9BQE3			18834.6	6747.49	13822.1	11865.2	9419.15	25251.7	12965.9	4100.04	71841.4	87371.9	60809.3	52251.1	43028.1	136457	54332.4	51631.1	86675.2	49095.9	95161.4	79346.2	110773	77525.7	52827.9	47876.2	57417.4	70431.3	42119.6	80411.1	64855.2	117364		96528.3	100922	121223	84423.5	81321.4	35093.8	11015.5	68761.3	52024.6	115377	63982.5	48040	42082	69728.8	142023	105305
P68366;Q9BQE3;Q9H853;Q9NY65			57912.4	17916.5	59999.7	37053.4	28361.9	52337.1	43366.6	41021	64238.4	54769.7	35342.5	87978.5	114856	79857.1	65259.9	49682.6	40884.1	43331	67174.3	36943.1	107992	64511.3	41475.8	50259	31722	100580	54180.9	110114	55557.9	72761.4		153353	76817.9	72551.4	85360.8	147385	36955.4	19520.2	164222	48422.7	158772	81584.6	101382	69774.8	77568.7	171217	92647.8
P68366;Q9BQE3;Q9NY65	26850.3		106477	20385.3	170065	34735.1	29993.1	199418	47332.9	60389.9	169509	144805	165449	272409	168883	199764	144999	144149	232203	118240	205636	136590	141974	159874	165261	84032.8	127744	137168	215777	152207	87514.8	202907	18841.7	190302	202621	228258	277667	162872	93706.2	85975.6	168735	107034	162098	169793	137665	57174.9	163540	431527	209362
P68366;Q9NY65					239336	56048.5		18903.1	161678	109446		124878		173868	547583		57463.3	42885.5			277295								864222	672083					76152.9	225468	78197.1	133221		139815	66818	141922		617846	552956	33235.3		147674	205911
P68371				22074.9			54890.3	33701.1	24237.2		23981.3	74447.5		19674.7	65880.4	54844.3	33318.9	186984	99637.3	66834.8		28395.7	185939				27510	27862	73595.9	58827.2	27794.3	62226.2		42222.4	56661.8	66700	11339.1	8782.87	29318.3	28129.1	107054	30089.6	70039.7	90855.2	30919.7	27158.9	72740.5	86777.6	67554.4
P68871	8630070	6212840	4435030	3442470	5115970	4771110	2673720	2454250	3798910	4733030	6220140	15661800	6484360	8181380	14046800	11310900	12042100	9150850	8938440	12744100	7520990	15648400	24507100	13523800	9797720	16120100	17915500	19407500	8599760	22813800	11249000	18531700	5002940	11972200	21368600	7607540	2728160	8025590	16828700	22917100	12108300	6373520	3773110	13145200	5188980	9116070	6529270	1891350	8540320
P69891;P69892	23593.9	11505.3	13150.9	15744.6	10961.8		16988.4				16068.8	18274.7	33282.1	32497.1	44919.3	10779.1	20644		47497.3	31919.5	82274.5	44734.2	18689.7	14720.1	15197.8	28917.1		37918	12269.9	16676.4		43220	20313.2	60396.3	94458.3				27370.2	23053.6	94728.7	13833.8			31848.4	47630.5		11087.4	13167.7
P69892												21120.5		29847.1	58422.5	2301.86					83338.2		2052.64		5152.7					3571.44		26676.8		60592.9	87341.7						334947
P69905	4827390	2350260	2011610	2180260	2232170	1405000	952201	1337920	1793210	1841680	1985100	7076130	1505830	3712260	5606400	5624760	7460540	3600250	5436410	10260600	6196850	8481950	10673900	6607230	6034190	6492440	9354330	8219780	7298280	10818900	8034350	11569400	4142440	4940090	10661900	5221970	1555890	6449650	8299190	13558300	6199580	6278480	2259440	6605980	2584200	7554770	3749360	748967	3863550
P78371								28876.1			28812.8	44329	30805.5	27471	22424.9	15297.1	21252.2	21828.2	26438.7		37598.7	37240.8	31720.1	39240.7	21285.2		33230.6	20100.1	32759.7	14979.7	18918.4	21206.3		17962.7	21331	25922.9	16901.6	13580.2	27563.4		21572.8	22743.1	29331.6	20717.3		11121.6	14415.1	18596.1	34685.9
P78417		8526.58	56486.6	16208.8	102548	38766.9	46284.9	99697.1	20424.5	22128.9	171044	161517	209360	149256	265626	217629	176799	154894	148510	228239	271283	259394	270621	349532	315051	210582	237223	100719	298119	295322	221920	195390		276165	187290	264253	235038	228850	254297	203918	244061	359325	284579	170265	171253	219649	197663	102080	260722
P80108	370370	471955	405914	266279	385129	377046	443605	344300	408456	323805	399452	283328	417919	232321	385366	443113	303559	387160	397069	327146	494605	308443	291109	446536	559834	454338	459096	189886	291028	397346	402127	320805	440241	340217	366532	391999	368272	491152	479616	333029	621717	295901	436905	452781	618207	433727	459053	156209	258805
P80723				6288.87		12802.2						10367		5717.28	4896.33	9398.73	3689.04	11265.2	13805.2	3596.01	6197.53			10239.5	6426.2	7222.34	3014.7		10589.6	10614		13229.1	4463.18	15001	13204.4	19286.5	10151.3	11184.8	8670.59	12679.5	4707.64	12765.2			9846.15		8961.22	4680.59	11110.2
P80748	661910	1685590	1255080	384581	1410020	333293	368746	1684310	108078	475761	320456	817220	904857	171832	942955	2351710	3617830	1575440	1421880		428712	913942	486364	558092	100819	446726	615863		377851			691730	430959	116218	592912	154450	402973	334417	1961560	1046490	233625	65476	1936400	1517510	301027		1003000	1424900	360704
P84085		10294.8	18724.6	23670.6	61754.8	23364.8	74007.7	61658.4	78749.8	12700.5	141329	77152.7	106678	161417	90909	95843.8	157880	112687	95233.9	150500	105297	70127.2	144662	184902	107590	186783	109499	119222	116125	125944	142182	71611.7		109317	120733	134519	115685	106551	168282	79321.6	111450	84158.6	140891	61757.5	133943	64905.5	108595	98295	181538
P98160	58651.5	48501	36767.8	39113	35863.6	42333.3	57217.3	57848.8	40336.9	47763.7	50496.2	59128	53583.1	45466.9	51816.5	42121.3	39464.5	44071	45197.2	53123.5	52372.3	39181.8	40194.5	68860.4	66668.4	41591.4	68244	42483.7	48936.5	57370.3	56073	47486.3	45613.7	55896.8	31747.7	28344.2	38455	36826.3	50117	63087.3	62909.5	36911.8	34418	57175.7	57818.6	56885.5	50205.9	55661	51748
P98172														14803.2		6420.77	14498.2				16494.9				10561.6										18677.2		9844.39							12219.6
P98194																	7237.08																		16735.1
P99999	8200.15		13381.6	7365.94	17968.6		9560.1	12453.7	19741		31692.5	23233.8	29576.7	21678	33569.1	28356.3	38701.9	27166.2	19778.5	45685.4	13179.7	40941.8	21195.7	20082.3	22217.8	22742.7	21455	42615.9	40697.6	10720.6	37703.2	27543		41792	16362.2	32906.3	20521	37611.2	17046.4	22462.1	37477.9	18497.3	53907.4	21949.5	24689.8	22002.1	20430.6	36534.8	18549.3
Q00013								7084.05			14248.7	14529.4	23393.9	20963.9	11815	17813.8	16421.8	14073.4	14590.8	17147.5		21707.3	23408.1	19871.4	8065.03	16743	13515.3	17355.4	22287.4	14142.9	12050.8			16819	18443.7	14950	16070	31999.1	14580.6		19904.7	16439.4	25640.3	27965.4	14100.9	12522.7	18373.4	26323.9	21908.7
Q00325			48666.9			99495.1		21311.4			26820.5	15744.3	18403		140207	47460.9	179878	158067	45808.1	53615	70926.5	19806.3	103058	52782.3	31162.4		14898.8	29591.2	26912.3	10509.2	24134.1	22758		42957.4	153595	164442	33927.6	37741.1	16133.8	44824.6	34134.6	77571.2	39071	50072.4	48284.8	21898.4	141485	90494	24182.1
Q00610			25578	15074.6	27963	15123.4	18590.6	35922.1	19713.1	18997	38518.1	43150.7	33406.4	36722.5	60982.8	53667	44977.1	45699.7	31053.5	40708.3	59317.5	44812.6	70111.8	57842.9	30868.9	23715.4	21689	44802.5	42082.9	33686.2	35487.2	29080		51406.4	55463.9	50321.5	42214.5	50599.7	24742.2	17483.1	40384.8	35049	45859.1	45564.1	37468	19159.1	32741.5	100573	50802.4
Q00839													15180.8	6665.35	49749.9		13030.7																		43641.8	17402.7						12164.8					9008.08
Q01082								13807.5					13336	11234	9657.08	12166.3	13237	14333.5	10036.3		13115.9	7888.65	22275.9	16372.8	14705.3		13705.1	12620.7	16909.3	20433.7				10070.1	13368.4	10790.4	12440.3	15944.5	15638.1		14730.9	11806.6		8316.55			25038	12396
Q01433					7276.19						20615.9			18154.8		20944.1	17342.4				9765.95		21994.9		12069.9	11723.3	13757.9	16843.2							10341.6	19169.3	16160.8							8086.41			16315.7		17884.9
Q01459		64495.8	47812.2	72633.2	38203.6	77764.5	55472.2	79120.9	77792.7	64395.2	79062.9	50680.7	57241.5	53126.7	61591.1	71029.5	50350.5	60201.1	66779	52034.1	96275.4	56416.4	69824	49453.1	84166.5	47086.2	53516.3	81255.6	29047.4	102335	73202.4	62431.7	23074.4	50072.3	44163.8	59279.8	53445.4	54386	42004.9	49947.3	68980.8	76658.6	74504.5	38685.7	61733.8	84481.6	16697.5	50116.5	31618.8
Q01518	22955.8		80958.8	49315.2	140412	81799	62070.6	191841	86136.4	48476.2	265156	200627	306615	360361	446525	209144	312680	280373	249792	241220	279919	311257	373676	266479	281431	243579	184244	262605	344902	252667	243010	231165		317204	291708	325838	246935	358335	265712	152501	207391	268798	318713	293646	287017	207471	303153	292977	299898
Q01813					24463.9			35887	31915		43174.8	32323.1		20725.2	40794.5	75253.1	50902.5	28286.2	32229.7	38402.9	40513.7	27363.3	59460	38455.3	28028	47999.2	22252.8	16768.3	60317.8	40548.2	31222.1	27804.7		25529.7	52625.3	37536.3	34689.9	46500	23422	28675.6	31703.7	35741	46143.4	25793	50178.3	41739.8		17942.1	46914.5
Q02218								8264.42							5889.62		13162.9	10517.6																	8942.33	10868.2												3689.55
Q02413
Q02978															17576.3	6945.65	21879.4	17689.5		6931.45	12022.4		9913.47												13863.9	14895.3						14106.3	4997				12854.2	13267.8	6892.18
Q02985	17813.2	84667.6	119793	42630.1		29190	137949	17873.7	64905.9	80641.3	88475.3				31381.9	143384		235174	203883		281911	89639.3	68748.8			211856			135964	240214			200078	36569.1	63445	57155.8	33261.9	455663	45427.8		225643	189938	45277.1	181149	31939.6	45041	68896	32151.6	169771
Q02985;Q92496	208531	780230	834070	396606	234817	798363	201559	649046	78746.2	329728	159506		412241	298614	271602		134076	507648	362895	279822	306880		768248	502830	315485	301990	238457	162951	127007	219858	62914.8		248836	235635	63317.1	195187	126621	208107	531541	260468	233136	77562.3	300807	470232	132993	300949	172999	123916	311027
Q03518															11342.4		13015.6	8483.28																	12050.5	6847.4											10087.6
Q03519											13002.4				16253.4		38457.7	13837			18831														20729.5	4378.59	7788.94					10383.3							18278.1
Q03591	354881	502461	929670	366741	358185	490005	1522780	43202.9	460234	1041090	154010		517617	212192	581582	259876	437465	129690	768850	1138510	676188	514302	426955	270102	677651	443358	118858	47303.1	531060	392075	580281	284549	454223	491171	275166	50777.7	740525	188041	415055	730296	655940	336063	163854	812486	351221	612253	619536	416960
Q03591;Q9BXR6	245048	1312630	825569	505114	431373	873324	863881	987804	257892	898586	424442	347664	642888	522096	595485	591089	634270	425039	341640	309287	607850	537532	214708	789658	484048	399158	604515	338449	467934	613229	289757	189195	531896	281667	283238	457789	484388	377584	503253	468869	526471	709918	123017	998768	302658	304029	596418	520191	663943
Q04446															5259.4							5069.4	9133.63						4674.8			5108.19		4004.63									10760.9		9075.12		15375
Q04756	668050	627983	462907	535716	643295	594720	607682	597970	476695	397324	688039	500074	623595	656107	485008	600578	508368	204031	437819	444966	525468	542151	359771	718315	630924	460304	458644	767067	465538	806334	662692	576536	676164	443988	482485	378953	459631	243431	576865	534395	389347	568283	367634	542280	436271	642229	409736	399379	457189
Q04917			61906.8	48085.4	70836	18780.8	27990.1	67736.7	37612.3	15451.7	68719.3	67680.1	49978.5	87141.4	103810	132414	86782.9	84298.3	42880.2	88819.9	38382.1	115076	62977.8	88460.4	104396	44048	56833.1	98951.6	99478.9	88065.1	74921.4	71750.5		90168	79251.4	64785.5	127378	76261.6	63877.2	52501.2	92675.1	60101	115819	84320.2	53996.6	52219.9	82997.6	124594	141008
Q04941					5711.46						22934.7				35375	29632.8	21086.6	30289.9	11901	3410.36	6754.1	7233.17	3051.46	27142.9	13614.3	6211.13	13271.2	7053.41	8144.94	6525.01		4406.25		17264.1	59067.4	12760.9	12392.6	16910.3			4037.93	28128.7	5252.98	5292.96	11399.1		14829.2	18078.1	32348.8
Q05193											10487.6				5138.68		6112.32						11766.9			5941.99								8215.28	10202.1	6122.13						12252.7	15262.4
Q05209					7793.36								9068.02		10444.8	22940.9						15187	12898.4	6809.59					12364.3	13127.4	21405.7	6326		14897.9	8568.67		13235				19249.2		10905.3					12823	8044.59
Q05655											15703.2		11379.5	8258.04	15769.5		11879				15320.4	12169.6	16851	16491.5	17548.3	13545.4	7630.42	8913.52	20391.6	8028.79	20150.4	19586.6			16032.4	14268.9	14689	13431.6			11922		24119.8	18940.9		14490.2	13562.4		10899.5
Q05682			19368.2	14890.1	51574.5	23866.1	38184.9	62190.4	26572.2	17538.9	108024	62482.6	85992.6	61710.9	87630	67951.8	58537.5	56736.8	72260.7	57930	92532.9	110212	121639	92272.9	56000.5	37098.3	49311.5	96083.1	85319.6	56618.9	79907.1	81914.3		105592	74135.4	81309.3	65007.2	84051.3	57362.1	30632.6	74711.2	80871.3	125967	68955.1	65370	46680.4	47984.9	126180	92467
Q06033	1606880	2158160	1926420	2109910	1482870	1773690	1535190	1818250	1840050	2734190	2417520	2233720	1535810	1100730	1623560	1422410	2405650	1832570	1722400	2286300	2076630	1991120	1674740	2514570	2518280	1325690	2421270	1533760	1804090	2376670	3206340	2057580	1807330	1060560	1897570	1881900	2667770	1908680	1913500	2487110	1883190	1943100	1457060	2566730	2104000	2274140	2183440	1302180	1909570
Q06187												6174.1	15274.1	13418.3	11448		8661.42	8028.5		16529.5	15101.2	12138.4	11288.7	9563.91				9375.5	13886.1	10191.4		10862		10810.6	8949.04	13089.6	16089.3	13424.9	8993.36				16057.4	11952.5			6262	8984.83	13063.5
Q06323			10495.7		7985.24							11943.3	6546.43	14743.2	25383.9	7253.92	30290.8	7683.65			25658.6	8360.37	9418.92	6609.53	12342.5		5058.89	13424.4	13347.2	9378.84	7580.32			19624.1	15129.1	16218.5	13993.4	13969.3	12089.9	12501.5	13313.1	7886.19	14449		14692.6	9481.16		14189.7	7635.42
Q06830					17259.4	13543.4	18512.1	32424	29350.1		37987	29432.9	36085.2	42303.1	59218.8	44791.5	37665.4	72538.3	32549.9	35318.6	46266.6	56584.9	42216.2	31894.1	51105.9	52772.4	45126.9	39187	63277.2	56020.2	17636.1	54207.2		29076.8	68466	43393.5	50114.7	55565.2	33853.3	30546.7	39077.9	50272.4	53925	56373.7	40676	27164.4	41725.7	76188.5	39457.7
Q06830;Q13162					25330.8			24122.6	10939.7		64188.1	49026.6	41808.9	31486.7	68807.3	84176.9	62396	62416.4	33524.8	42815.2	57336.1	55147	55781.7	56280	40920.4	41428.4	33930.5	67282.7	43317.4	39974.8	33399.5	15045.1		55226.6	68201.6	72592.8	28715.4	75703	36468.2	19901.6	42884.2	35097	38979.9	46641.4	25660.6	15492.4	50160.6	90185.1	56107.6
Q07020																	22420
Q07021								26748.5			9586.84	26396			39293.6	14932.5	20188.3	24595.7	10080.6		13109.2	10888.5	14633.8	5769.92	2719.01			10797.8	19885.6					9711.68	24911.2	8415.07	19751.9	12204.3	9850.93			15441.1	22057.5	7246.22			20698.7	65037
Q07812													7933.15	6181.52	13943.5	9440.06		19745.7					13051.5					6582.6			9766.21				6634.67	8406.93	9536.65		19305.5					5997.12	7388.92			8639.65
Q07954	47983.9	53816.6	65618.9	48010.2	47360.4	52408.8		52117.5	77723.5	24839.6		50964.2		39724.7	38046.2	62259.9	63580.4	60237.3	64102	42320.1	46842.4	33659.5	20554.4	34898.5	45265	44733.1	54186.1	42751.1	48865.3	56044.8	45021.1	69866.1	52485.1	41879.6	37095.1	61181	63714.4	46181.5	61844.3	31348.7	37202.9			44193.3		57683.3	29798.4	30534.9	42798.9
Q07960					26469.8	19919.3		25043	17953		42895.6	22984.9	38145.7	26862.8	52136.7	37581.9	28114.3	23596.8	23796.1	33787.9	50768.8	48960.8	31386.5	57299.2	32966.2	35272.9	33843.5	29362	58342.1	27754	29166.4	28200.9		34942.9	26901.4	54233.8	31600.6	57110.8	39056.1	21278.9	62565.9	39725.3	43319.8	41566.6	46422.7	20923.7	46194.4	30994.6	42925.1
Q08380	572476	796326	1598420	529134	494811	939462	963574	421454	862364	424239	419887	478600	737874	446777	414260	641944	781138	568749	529730	434738	568851	371780	433443	579182	627366	674611	518347	597795	526127	311332	393348	427637	729076	352330	451282	423747	1033350	405403	523204	641045	592575	442743	427212	522676	621601	502748	641377	458021	408097
Q08495			16253.2	9316.37	20092.2	14415.8	12695.7	16350.2	19088.8		39669	29136.9	25226.7	36090.5	30288.7	31593.9	18134.8	25729.6	27773.9	31914.2	41490.7	42880.1	49546.1	26909.9	25457.7	18586.5	27583.3	36895.4	37400.1	20697.8	28783.2	36667.8		55106.4	43215.2	38924.9	40267.4	49899.4	28046.3	17710.6	37625.4	25460.4	46142.1	30456.1	39167.7	23669.2	40054.6	69473.6	37404.3
Q08722				37312	36972.4						33710.2		62955.8	17363.1		64862.8	88966.4		48810.2	42514.2				86577.2				34744	52295.9	36009.6	60656.8	26382.2		45338.2		197361		37755.1	31825.2			74723.8	26915.3	22298.1	16647.4	18210.6	59474	63970.8
Q08830	30942.8		60578.5	25650.6	56576.7	48061.4	67802.8	50388.4	73038.3	113525	68084.3	62957.2	83298		35765.1	55281.8	92916.2	253086	30950.8	113368	32534.5	48606.3	67041.3	59834.1		99596.7	15701.2	104650	29672.9	57199.7	49959.8	124370		17027.3	47144.3	120189	80335.7	60391.5	83388.1	95104	10436.1	110305		50459.3		142789	66898.3	64346.2	22166.5
Q09666															18411.9		54629.6																		42947	25058.7
Q0ZGT2			27703.5		35265.7	15224.5	15284.8	67119.2			116059	54907.4	15995.6	50715.6	54778.5	66493	28243	42415.4	82648	33477.7	68765.4	22252.8	92349	48277.6	52814.5		20248.4	64101	44228.2	43492.6	28342.6	23766.1		29431.8	49032.3	63551.7	26996.9	34625	89243.2		32793.1	37163.6	52426.9	36763	21973	33751.6	35820.5	76263.1	41984.4
Q10588								12338	17264.7		27694				10027.2				18417.8																				31826.6
Q12794			9472.64					13192.6		15359.1							10869.8	12665.3	10054.1			15380.6	9590.97	12094.4		11673.9	18467.7				10549.4			9756.92	7772.02	13051.7				16884.6		13875.7							16527.8
Q12805	309413	291188	201645	239314	395036	379257	299645	326216	338622	268381	270921	293420	275825	325222	332292	273772	254872	253955	168700	315361	227458	278958	166897	221873	325077	289732	361118	208128	293488	303873	310308	286464	147916	236336	255081	209429	264259	348105	177451	342183	150105	170251	150747	183615	94368.3	143157	169920	77605.8	280984
Q12841				5996.41					8956.32				7432.28	8002.26	13072.6						5101.71	5548.37	4607.12		12486.1		7216.69	8090.67			5426.21					8563.43							3988.16
Q12860		27272.5	18679.8	25058.9	24107	27494.5	34564.4	35369.9	27739.1		26734.8	36942.4	19432.3	24057.5	27348.9	39736.2	23861.2	16661	27352.5	43087	40717	18860.7	22425.8	28853	28159.5	31923.8	26712.3	29556	27600.8	33658.4	31091.3	32019.6	28475.4	24418	26830.9	26596.9	26133.2	29478.8	20584.6	33917.4		24829.3	24330.1	30715.4	27255.4	51822.6	25886.7	25471.6	42995.3
Q12884							14528.1	10014.4				7499.22	12483.2										8323.21									25370.7				16806.3					10875.6	19371.2							11119.9
Q12907	45616.5	100643	25622.3	28815.7	45557.8	15347.1	75323	39196	63180.9	29019.2	60096.5	63360.9	38688.7	79729.3	78341.9	48195.7	108115	112650	64058.9	23866.5	62161.7	52951.1	70051.9	59301.4	33727.3	20148.9	23438.6	19473.9	41618.2	29045.6	27671.1	34993.4	29991.5	11772.3	50787	151611	94586.2	84801.2	28737.1	62808.6	77380.9	91186.9	75443.8	43087.1	101165	60544	57952	68872.5	28210.6
Q12913	30379.6	30408.8	40538.4	28168.2	43095.1	30692.8	39143.3	46455	19993.5	18008.6	48132.8	44364.1	28720.7	38652.2	68453.3	49526.2	47986.5	39781.8	47401.2	47074	58934.2	43504.1	50452.1	53833.9	26692.3	24924.8	31574.3	35544.3	41444.6	45250	27983.1	47938.8	20803.1	46838.8	76359.5	45131.4	45662.8	39051.5	33853.9	25957.4	35895.1	65753.9	51921	48878.3	43599.1	34183.2	40102.1	65387.5	60547.9
Q13011															20894.6	10005.1					26853.4															9551.39												10187.6	21281
Q13045											14456.9	12086.7	21948.7	10259	18642.6	21278.9	12461.3	13439.4	12096.5		8338.17		13889.4	17837.7			9944.19	10361.4		10062.6		8912.98			9537.92	14780	15218.8	14399.9	9716.56			4085.84	9834.76	8550.3			12841.7	33743.5	18435.9
Q13093	14876.7	25056.4	34273.4	14565.9	34679.6	19953.6	23049.1	20568.1	29386.4	19580	34885.1	27297.8	21303.8	26433.5	13086.3	8249.43	25341.3	24991.5	40707.8	9135.02	14264.7	14672.3	17511.9	10006.6	31423.4	19476.5	32581.7	42133.2	18604.5	14019.4	39290.2	28523.4	30663.6	29844.1	24573.1	16687.7	31340	26072	23387.3	24924.4	18695.4	13651.8	26144.7	21436.5	28964.7		23187.7	18430.2	30225.3
Q13094				18131.8							28343.8	27635.1	17173.5	25694.9	10622.6	16624	14588.3	20319.1	25025.1	26025.4	20064.1	30746.5	25318.4	27363.4	19293	13402	17081.5	18972.9	23168.1	22473.4	19573.3	8840.58		26936.5	24366.9	20355.9	32208.2	24724.1	16743.9	14552	28322.7	21686	27847	16828.8	28022.5	29429.5	21497.5	40029.6	14594.7
Q13103	128122	88763	63347.3	151460	51535.9	70234	119891	215038	71268.9	66306.1	87574.6	161514	35781.2	73546.1	56170.2	48637.1	71732.6	92720.9	71796.9	86939.6	97092.5	69960.5	106307	75139.6	117638	128747	98403.1	100625	110911	73907.8	80128.6	150487	58118.7	108368	78116.4	98341.7	83908.8	93478.5	120090	149351	97843.7	63534.9	75470.3	87208.8	56180.1	115887	88494	98747.4	102223
Q13162											8510.88	11328.6			18145.5	11351	18660.9		14321.3		6387.65		15804.4					12472.6	8976.09		15046.3			6404.76	8181.97	7026.82		13720.3						11001.6				27478.2
Q13201	26636	66241.8	90020.2	46556.1	173253	53485.3	65036.6	167023	94546.3	32932.2	213583	172739	202198	184950	345957	224082	189015	175174	158811	207518	191713	191263	208324	244371	149290	112977	133062	244202	192871	155945	185157	180119	103226	232580	269414	248357	210055	217338	144344	144676	173365	121164	219666	213188	131407	144336	178084	345129	196869
Q13228										8409.85					10257.7	9404.1	14400.3	14761.9			17377.6				24872.6		9736.8												11429.8		19346.6	7054.74		17472.9			11582
Q13404;Q15819					15942.6			15990	13374.8			18790.3	19728.8	13925.4	30896.4	78935.1	29392.6	15971.9	25761.2	17088.6	24862.4	17929.8	37852.1	20180	17148.4	14843.3	14715.1	17784.4	36359.2	29709.4	28848.6	13956.7		10507.9	33388.6	19116.9	26754	24527.1	11482.6	25936.1	30405.4	14029.6	26258.6	32049.3	15107.9		23648.3	21265.1	29161.6
Q13418	26184.8		94367.4	67417.3	138043	80817.8	52553.7	170515	98930.8	39188.9	362796	215492	370144	340114	434277	391519	309196	314921	280559	273045	296177	308184	335214	381474	262199	278061	243872	340218	405905	280103	292622	280208	23992.6	323855	424244	323963	325924	406039	260660	138292	272237	339614	419438	303470	268240	246240	240728	442693	402960
Q13423												18277			49169.3	12098	51395.2	36638.1	19602.6	40696.3	26975.6	17360	35747.6	21487.8	12504.8							10433.6		13041.1	62999.2	34361.8	15797	14218.6			24166.3	29899.5	13420.5	23917.3	9209.47		32987.2	23617.8	21433.7
Q13561								9356.35			31282.8		11530.2	22059.1	13773.8		19702.8	14067	11333.5				22355					12390.3		10708.9		14318.9					8108.98		17798.5	12377.5		16559.1	18461.8	25781.2	15004.6			18042.3
Q13576			43882.7	47803.4	26801.8			20721.5	27713.9	6272.2	34726.7	32670.7	44627.5	42634.3	51105	45473.4	44528.4	50217.8	37828.2	30243.5	38318	39810.1	43072.5	33684	29646.1	24021.1	28006.4	49228.6	42193.1	33035.2	26013.1	35843		33674	54854.7	54103.5	42870.5	41426.8	35139.7	22803.9	33131.1	39989.4	51361.7	35694.5	46191.5	28254.4	48231.8	49327.9	39994.1
Q13586											15276.5	8970.14		7115.33	26078.6	17724.2	25633.5	24158.9	20205.9		12934.2	18100	19606.1	28015				12603.9	6763.79	7096.87		18537.2		23257.4	42073.3	31416.8		20234.5	11090.4		15128.1	12836.8	12260.9	17256.9	25000.9		21912.2	40917.5	8659.86
Q13637								9321.36			11283.2	11909.9		14272	27262.7	12093.2	46390.8	18904.6	13462		14200.5	17897.2	16507.5	14308.2		16738.5		7779.27	10877.7			17829.7		17088.6	19419.4	32379.2	18288.3	11689.6	4886.59	21963.1	13850.4	22692.1	15334.6	14300.8	17105		21491.2	40662.7	14724.3
Q13642			29801.1	19480.8	48490.3	19837.8	23766.6	66202.7	21867	13559.9	94449.2	96637.5	91961.4	85487.1	91650.3	72127.2	74898.6	47274.5	49487.4	56968.5	65328.3	113276	142042	78914.9	74899.8	77276.3	76033.6	60617.2	144671	62985.8	69035.5	86224.9		80374.4	107329	64466	105968	135490	83630.7	40521.4	35841	92206	85752.5	95263.7	61769.4	73973.6	81322	61320.9	110063
Q13790	720616	669477	471743	559495	553069	267730	1040570	946272	332738	601693	615226	690001	607920	488475	595662	950813	386011	630868	447315	453331	658606	562532	250069	281988	737247	573978	542169	530770	440012	343692	714849	452993	498985	479088	269616	517345	1059180	876565	602307	1145550	616796	580868	505549	839253	448134	718319	1248240	585220	698435
Q13822	43232.3	35556.5	23334.6	18719.7	30593	31476.3	32851.3	32124.9	30626.3	36554.1	20476.3	24242.9	49247.3		21490.4	20789.8	41042.8	30638.5	33140.8	36037.6	42107.1	43072.8	21784.3	22172.1	41178.3	63105.7	34081.6	20851	38193.4	32422.4	26785	28536.6	32816	14684.1	25097.7	22525.7	22563.9	30420	17325.6			47122.2		38145.2		35399.3	21636.1		29469
Q14008																														6643.62				8819.02	12073.8
Q14019					29406.2	29975	49558.6	81514.7	46364.2	28623.9	210316	133121	98783.1	281532	199927	224452	269835	131935	72575.9	73226.3	157011	233063	130262	181530	161440	157319	125693	202187	90231.1	95642.4	78272.2	150052		144140	132888	133835	287214	152217	103765	119770	77000.5	176957	140414	194486	93278.8		76711.7	122834	236463
Q14103													13897.8		6473.05	3885.81	15082	8830.26					5339.89												10977.4	4316.08						7100.38		10522.3
Q14118				15194.3			15532.8	27445.5	19547.3	14724.6	25845.4		11978.5	20561.3				19675.2	13189.7	25595.9		14278.1			20141		21032.4							19786.8		15682.2		29978.1			20468			21186.4					14915.4
Q14126	26065.2	20684.1	17351	20377.7	23242.3	24110.6	20016.3	39706.4	21278.4	10541.8	19885.4	26677.7	24537.9	31113.2		23587.7	21709.6	31175.5			21870.4	30419.7		27875.9	27973.4		17459.6		32392.1	24787	27158.2	24986.9	18621	28117.3	20029.9	22829.2	14987.1	24632.9	34792	40211.6		41119.1		29262.6		23025.4		30806.6	36282.9
Q14141								13219.8			33053		36131.1	29805.2							23416			24607.7				27547.8		17275.6	49486.1			23481.3	33125.9	31024.7			30682.4	12076		25393.8		36115.4	22878.9		27389.2	29729.7	45009.3
Q14141;Q9NVA2			13898.4		11224.6	6096.68	13339.1	24584.2	5141.07	4546.77	27395.7	18118.6		48821.8	35967	45202.5	38244.2	24707.8		42018.2	28580.9	46899.9	51983.1		37158.9	19939.3	33138.5	62414.2	47020.1	25016.3	24713.7	34475.2		86078.6	54345.3	39408.6	55016.8	40108.2	25623.4		26772.1	25743	37383.2	26987.6	54030.9		22931.4	55159.6	25933.4
Q14162													13369.2		37030.3
Q14165													11812.3		32087		27070.9	39152.1	5651.98		21087.9		13021	12729.5				6308.54			15249.6				18348.7	49673.6						19597.2			16723.4		23039	22139.8	15807.5
Q14203												11711.1					7821.37																	14829.7										23219.5				15462.2
Q14204																	22247.1	21818.7										14292								6422.97	20590.2									15458.1		5269.97
Q14247			26659.2	18605.9	66460	22580.5	38042.6	55418.4	35518.4	15094	56280.6	66936.2	79741.4	92486.8	114139	112687	73655.4	39457.6	68424.6	56212.6	92535.9	96873.2	107389	115217	58303	75414.5	51862	95736.3	110550	52691.9	90584.1	85330.7		68182.8	95067.5	91781.4	76691.8	107069	76099.4	39277.1	82622.8	80459.1	101292	75096.5	96183.9	89350.3	65228.5	118479	165825
Q14254											7816.71	9815.51		6701.4	16786.4	7879.27	17411.1	16557.4	12750.6		9119.05	11102.5	11731.1	9188.47				21694.1	11339	9238.4				7781.55	14594.2	25439.2		23563.1			6565.98	19630.6	16236.9	9772.49			13901.9	20509.4	9099.58
Q14344			1828.94		18072.6			6038.96				9402.31	12448	9230.82	40251.8	8776.23	26037.9	31708			11263.3	12672.3	18552.9				3169.63	13520.3		7119.66		15912.6			23542.5	32154.3	13226.1		9924.71		22399	19555.6	28254.3	12612.6			34606.8	22731.1	22333.9
Q14515	32402.7	33562.1	22386.6	31010.9	35893	28609.8	22048.9	31957.8	42398.9	33559	37317.1	34970.5	26261	27475.7	36270.8	19120.7	21456.6	34051.5	29414.8	23611.8	25943.6	21616.5	18874.2	25795.7	31329.8	40789.3	30265.5	24015.6	19405.5	35242.3	27029.9	24442.2	21843.8	23966.4	21923.2	21979.2	28112.6	18788.8	24530	32557.1	30624.6	33947.8	10569.6	36202.3	18137	39096.7	59132.6	21738.3	20954.7
Q14520	892444	1101750	936307	1252020	1280260	1248190	1279870	1046990	985339	927919	1127470	1025930	966496	1139990	1019190	944536	772068	1021810	1418580	934040	1268540	1149950	982345	1236220	966231	1233530	1084410	958374	1047680	1295060	1479730	1206490	1123850	996492	839787	1030230	1018290	941547	1287150	973930	707860	1220940	945823	918383	674289	1101190	848309	611145	821121
Q14554											32223.5		12919.7			12507.5	11935.4	5540.39	8263.13			12780.8	12578.4		7115.79	5108.96		10697.2		11643.7	15649.1				10724.9	14743.5		6817.15	3803.71			9022.67	18599.3					7558.01
Q14624	10330300	9241150	8524800	11153000	9562410	10208000	7911930	8136370	10382100	10401800	9111670	10454400	9784500	8300870	8298800	6773070	8077620	7880120	11732600	9760110	8432290	9554100	7373380	8443900	10316400	8861170	11985700	11312000	8850450	12042500	12156900	10716700	8955590	8717600	8445840	7700390	9147060	7834280	10354000	10238400	9286500	9341070	8196570	8062450	9240900	10734400	9948090	6768450	7543410
Q14643											7476.04				13488.2		11723						8150.75												10325.3	21698.1	9389.71					19293			6357.97		7026.34	9948.86
Q14644													28586.1		25746	30643.9	24769.6	28517.9	31512.8	18997.2	21472	24883.6	27571.7	25408.7	30440.3		50295.7	28066.1	31429.1					29679.9	25165.5	49521.9	34768.4	29119.2			10313.8	35381.5	38388.1	19587.6	31431.5			31934.3	17087.8
Q14697	38381.7		22030		30527.8	28277.3	23462.6	53692	27878.6	38457.6	33261.8	42785	52642.2	52542.9	87067.4	50144.1	74952.1	70183.2	37111.7	43230.7	52661.7	40748.4	48183.6	66580.9	46184.2	14774.5	64848.2	52547.5	33936.5	28728.6	50435.2	56303.2	19710.6	37589.7	65192.7	66915.9	50970.9	49563	32281.4	45997.4	56236.9	53784.2	59245	50044.9	50192.9	33730.1	60241.3	65538.5	47105.3
Q14739																	15466.1																			7579.91											5183.41
Q14766	43324.4	55049.9	78215.1	39200.6	53694.7	35740.6	26062.6	72099.6	59091.7	34448.1	141341	68852.2	108349	125261	125482	118958	81339.6	89944.5	88986.7	116845	116133	125803	140698	121809	57168.7	87233.7	81438.3	139757	136669	76641.3	113300	88392.5	37310.8	120244	161277	122393	118245	146857	93779.2	88206.8	91817.4	114717	87437	119038	75065.7	64888	79919.4	157395	106854
Q14847			32063.9	62668.5	36398.5	24682.5	12907	72638.6	29372.5	67967.5	78479	103000	58812.7	110055	64334.7	76184.6	94679.3	114316	70984.8	89563.5	85639.3	94604.4	54179.4	84221.9	25291.5	52960	125431	92802.4	82392.7	64990.3	96026.3	53440.6		68176.5	65657.8	133444	132476	69148.4	130958	64419.3	65812.8	98273.2	72220.2	75363.8	86602.9	63488.6	82354.8	106238	82000.2
Q14974								23404.7			21804.9	13666.2	21853.8		16103.7	20573.6	19468.4	13392.6	16867.3	14607.9	22676.3	23312.9	22805.1	17209	15552.6	22032.1	13865.5	20731.2	22737.9	11916.8		15956.1		16746.1	23245.7	20194.3	16484.3	13194.2	16691.8		20029.8	16166.6	26957.4	26198.2	14073.8	4705.41	19156	19206.9	25002.5
Q15005															25846.4	12169.1	28859.8	45304.2					15271.4													13516.2											16113.4	16180.7
Q15008													10801.1		4083.19	17355.6																			6380.26	13754.7
Q15019				11085.3				17288			30256.1	53453.8	38455.4	41292.4	80494.5	31581.7	23274.4	33017	52949.2	20867	32290.2	48356	37087	57064.4		32061.9	24440.2	38213.9	34787.7	33619.8	24602.2	53604.2		17683.4	16224.1	23252.5	23988.4	20402.2	19487.5	25931.3	37442.5	64224.9	30438.6	75617.8	44302.6		35153.9	83300.3	34670.8
Q15063	33212.5	41961.6	14489.8	31677.3	33487.1	46202.2	35973.4	31175.8	37269.2	29584.3	39312.3	34725.9	47357.5	27784.8	21820.1	22832.6	31255.7	60430.1	29040	46363.8	39261.8	36737.9	22765.6	33839.7	45220.8	23282.5	51994.5	32362.7	35541.4	22362	28640.2	40111.6	42615.1	15829.8	25243.3	45177.2	25356.7	39343.4	12626.7	39047.1	33562.3	32782.6	25472.6	16782.6	56250.3	43081.9	22743.1	31525.2	50574.5
Q15067															5382.39
Q15084			29734.8	26149.5	39304.7	19296.9	17954.1	57430.9	24410.4	32432.7	71293.2	61390.7	64620.9	48538.3	82214	96908.5	72157.3	51945.7	44987.7	56823.3	63796.9	82198.4	123007	79270	61687.1	34633.4	42109.6	63721	86236.6	73775.7	50101.5	60537.2		72369.9	83455.8	95365.9	83587.6	65407.4	53717.8	23233.3	67807	55981.8	83067.3	60375.7	91602.5	52363.8	73549.7	87410	110869
Q15113	62150.2	45683	49359	43869.6	65686.2	38583.3	69946.7	60066	60614.8	35982.2	44679.6	44214.3	48510.5	35816.7	50045.4	42808.4	29574.8	47278.9	46144.9	36354.2	44287.1	44456.6	38153.7	64918.7	46508.7	44863.2	49277.4	38672.3	44917.2	57712.9	59391.1	48281.4	52712.5	48551.5	48999.9	44663	40935.9	47182.9	41420.7	45161.3	42110.9	39759.7	38900.9	74299.5	66945.9	52360.6	59886	27775.3	51814.7
Q15149											38064.6		45575.1			25947.2	33191	15256.6	24852.1	32022.3	28779	17805.7	31564.5	36741.8		23836.9			26290.9	30211.1	27828.6					29141.4	23780.4	29627.8			24000.6			35376.5				35122.5	29281
Q15166	150376	105362	106015	178921	165621	101584	124216	134541	127042	122324	132005	193358	79571.3	103910	137238	108122	116429	107411	78252.8	183514	134172	171249	133785	168458	237926	218480	177362	170688	134544	181534	218091	266042	106219	179245	138259	112703	139431	127670	81118.6	254932	160986	142448	127541	153960	168012	161531	156681	136379	161593
Q15185												39079			12497.6		8579.11	39349.9		30963.4								11704.9		18805					33221.4	20972		44800.2					40301.3				24797.4	19410.4
Q15363															47963.4									7668.99						20579.8					30017.9	26936	29663.1				8362.18
Q15365			18785.3	6589.29	23794.8	18017.6		28977.4	12400.9		29530.1	38144.7	60395.1	48543.2	47820.7	75725.8	46785	39894.1	11233.9	27187.3	32928.5	42758.4	49852.4	33101.9	61960.4	20855.7	34888.4	55949	42902.6	44260.2	29005.3	26316.5		35398.1	78871.6	33701.7	46335.4	50490.8	29142.9	25274.6	36258.4	30737.9	43541.5	39976.5	33450.4	14345.5	36848.4	46343.2	63023.7
Q15365;Q15366									18383.1				13385.5	19541.4	53269.3	24743.1	40499.5	22970.3			31172.9	20597	54607.9	29981.9			28485.1	34856.1	16776.6	10512.5				35280	28142.7	40035.8	18579.4		4288.52			37633	42735.6	32859.1	36795.1		18878.6	26627.3
Q15404			130152	55369.8	132937	38820.5	53289.7	180175	90629.6	50853.9	281556	393475	368349	360088	403192	332592	337617	280156	238849	296481	308475	319416	304203	305952	228212	220680	263182	342836	336337	303713	248737	328743		295334	314066	287769	426966	352554	281188	176696	270197	283371	328268	296985	359573	246104	264864	456917	306790
Q15485	230473	114517	312922	282983	572814	222060	201830	99321.8	208331	161811	239155	209482	291330	230112	139855	203317	106147	143290	206840	103875	213396	382703	136098	148348	109621	248499	116922	140060	198047	165519	215417	232376	180335	322982	94130.7	135870	121248	183939	90313.7	104819	187279	312931	155590	193027	127739	198539	173885	109092	164117
Q15555				20376.5		15628.6		32443.5			69927.1	38217.7	39425.4	33418.2	28077.4	72781.6	64376.1	41386	60048.7	55376	66607.5	90660.3	80862.1	31522.1	50330.8	38328.6	39976.5	35477.1	86249.3	45608.2	49808.1	49351.7		53520.5	43796.8	47030.6	74547.4	54051.7	82814.2		63664.8	50418.8	80009.2	42133.9	49010.6	24511.1	48028.5	50194.4	70287.8
Q15582	296450	391244	251010	393626	208889	249002	352184	399811	286882	228243	268578	288479	282540	220446	247301	214489	325378	329635	324652	330080	405973	303764	156801	272676	328287	286473	295706	365256	191205	276995	289056	333933	269883	261717	243727	228410	324190	295884	281653	427203	399942	270857	155370	311073	344578	327142	317188	295541	202265
Q15691								14219.5			19942.3	13403.2	22882.8	24810.8	25452.6	26384.6	12480.4		13673.5	16529.4	16048.8	18045.8	30880.2	20404.7	22122.4	32812.7	18305.2	16284.7	19280.6	24307.5	18388.9	16998.6		26039.9	19425	21251	20732.4	15780.5	19092.4	25308.8	18732.7	28153.2	21062.9	24595.7	26477.2		15380.9	17321.7	21665
Q15746					46750.2			38726.7		14869	80989.5	51138.3	69716.9	68865.4	79268.2	53585.2	48737.1	71961.1	51696.9	73199	45268	46697.8	75665.2	72792.3	71318.7	57093.7	57696.7	63865.3	71315.1	48355.7	55134.3	63745.8		73902.4	67091.4	72547.5	61325.3	83485.5	61309.9	42395.7	76509.9	65701.9	139843	47126.2	41306.5	33092	45710.2	84174.9	60099.9
Q15762								13113.3					17516.1	12764.6	34102.5	11555.3	31473.5	15336.4	15067.7	8782.16	19816.8		13773.8	12188.4	12921.8			20975	10444.7	5968.94	11357.2	15621.9		13119.9	19898.6	27386.9	22662.2	17377.6				34037.3		24933.6	20471.7		36037.1	29485.1	14611
Q15828	8396.73		8064.76	9919.69		20201	24714.9			14009.9	13303.8	8842.37	11107.1	10723.8	9961.6	7095.23	16154	12961.4	12092.2	12859.1	11577.4	14334.6		23920.5	35395.4	15677	11344.4	8637.69	14694.4		14723.6	23606	10427.7	10569.6	12209.7	12510.4	9194.53	11808.4	14753.1	13791.9	30312.4	10892			10445.8		28455.5		13327.6
Q15833			26086.8		24548.9	12266.3	10389.3	31463.4	31576.8		43760.4	28092.6	40464.9	39617.3	48525.1	57474.8	31152.1	41654.2	25129.1	38169.1	35921.4	40084.8	50495.1	36001.5	26725.1	25939.1	26427.1	44552.6	48222.9	42986.7	39069.4	38512.3		62944.2	50816.8	51714.2	53483.2	66494.7	28483.1	17771.8	33157.1	43904	54211.4	51657.1	38575.7	25751.2	38606.7	91658.1	55707.2
Q15836											7874.03				16959.5		18808.2		6203.92				9000.25					8392.57				5115.93		16085.8	15128.8	27832.5								8702.34			17284.2	19518.6
Q15848	117014	128647	69244	170685	297789	134111	183331	288437	314928	175636	154094	378227	124745	171106	241734	190486	96765.9	319518	183219	288815	216405	354288	136200	239437	203138	285667	450143	156597	310913	183321	285063	372895	152860	174695	240822	131090	179276	365200	332420	308332	377154	265780	150014	191230	211642	201426	339346	160917	311016
Q15907			34340.8	22273.9	59391.7	45906.8	33245.1	67689.2	41978	28278.1	88580.2	98404.4	91347.5	58274.3	194928	108776	129121	218859	72662.9	84994.5	114424	77501.5	176173	137568	46449.3	50861.7	47142.4	84058.7	114324	55873.9	77246.4	80070.4		123868	266375	196445	78418.1	153306	111073	35026.3	108720	166933	142229	207251	70751.3	79307.2	121843	183043	115647
Q15942		13087.2	97438	59392.3	117059	99823.3	94305.2	154787	107298	47172.2	292471	306955	330998	280254	254365	360204	241310	193701	271993	281741	231061	330755	489596	283698	222342	235789	248730	272866	329311	191954	262739	259304		356929	255810	328646	283054	357170	246570	164179	218749	314015	385013	294037	279145	200263	269877	333335	287767
Q16181			36728.4		25487.4	11475.3	10413.4	40791.1	18055.2	15577	47048.4	46278.7	46817.6	42132.8	51300.7	47419.1	43754.9	37458.2	31670.8	66125.2	51127.9	57927.7	66642.4	52904.9	40551.2	35078.7	34074.9	59623.2	87978.5	51255.4	40166.2	49481.6		60636.6	63989.7	44356.6	54024.9	62917.3	55792.3	26858.1	58884.8	50829.6	62461	56872.3	74987.5	46884.1	40105.1	86087.1	45117.2
Q16270					11858.2	6934.79	3387.5			5544.35	6982.22			7685.66	7472.31				7233.24	9942.77	5027.52	6721.06	5672.41		2515.73	5324.25	3492.98	7771.36	7520.89		9588.95	9058.96	5083.06			5621.2	5421.11	4558.61	4719.44			9801.63	11401.9	10594.6	6567.53				6588.21
Q16555					18807.5			19022.8	12573.8		30161.1	18250.4	25607.9	28732.1	27381.4	25772.2	34935	25455.5	11533	17811.6	35182.6	23541.1	36339.7	25662.5	23810.1	28026.9	27920.3	15731.9	26433.5	22453.9		18599.2		24711.9	31314.4	31822.6	29019.5	25745.1		13990.1	16421.8	19295.9	15786.1	24952.1	25379.9	19043.2	21060.9	22908.1	23771.3
Q16610	670749	374855	825177	677398	648530	547161	630042	719983	590760	510865	540357	725238	571218	453070	498597	623228	448011	482124	432507	758928	563224	351317	566341	743148	438358	619742	504293	656831	577972	461985	720259	779527	850847	555446	521994	499993	440474	423491	459665	570455	343759	441882	498974	317728	406275	454545	537371	846549	443956
Q16643					17556.7			38051.9			14865	15295.5	27666.2	28962.1	19899.8	33267.1	28095.4	23483.1	22638.7	21594.5	18464.4	14974.1	29685	18973.3	13338.9	13662	21664.1	22930.6	17473.4	21967.7	23443.7	15145		29728.9	19336.7	22385.3	23260.8	35196.6	19080.8	14120.5	15184.2	24062	37434.1	25962.9	24714.5		26967.1	58561.9	24317.4
Q16706		19393.7	17600.5	14683			13203.7			19483	11488.7		19374.9					24140		17725.8	15597.7	20738.6	18066.3	11409.5	17488.2	15072.1	15497.4	23200.6			24034.3	15732	19969		14919.1	17024.3			25638.1	12701	20420	28726.4		20683.6	17030.1			11467.9
Q16762															5656.79																				12251.2													16337.4
Q16799															22094.9						12608		8158.43												15093.4	7234.38
Q16836											22591.8		8595.69	24255.7	20873.4				16180.2		16783.3	18604.8	33220.5						27330.4	12724.8	11826.2	25568.2			12552.8	14361.6	9494.93				28010						19477.2		26505
Q16851								7821.94				4866.74				13772.2			6308.57	10784.4	7129.83		9330.65	17209.4	11483.2									13072.8		12256.8	15003.8	11406.9				14239.8						17287.7
Q16853	52788.6	50533.7	81708.8	27425.9	50885.5	34113.8	34054.1	68453.9	40179	76965.3	43792.8	53114.8	53216.3	69109.6	41369.4	68211.6	32561.5	31752.6	39955.6	63125.3	62387.3	38255.9	37808.6	33779.6	50670.1	78784.8	38301.6	48586.6	38258.7	29783	56775.8	112417	32158.3	71179.4	66862.5	51478.8	40215.1	32543.9	48258.9	72869.1	48048.2	37523.8	49242.2	36706.7	33405.4	57858.8	49070		74416.3
Q16891													5106.81	4186.73	35473		18930.7	8541.31										4653.94		3553.99						17293.1	4407.5
Q27J81					18762.8			20348.4			26731.8	15240.8	16439.8	27910.5	33087.2	25627.8	30051.3	31198.4	23561.1	15066.3	27836.3	26173.1	37954.8	21062.6	21007.5		14395.7	30158.6	31744.8	23513.3	24864.8	31273.4		27127.6	33801.5	38354.2	30084.8	31600.2	18984.3		21041.9	34636.9	24801.3	36745.6	23098.9	18991.1	28539.2	39711.9	24790.5
Q3ZCW2			23062.1		29865.6	26616.5	18190.4	39751.7	17142.7		64669.1	62034.6	61790.6	66374	57819.4	55993.3	66612.7	51843.2	63833.3	61852.5	84200.4	92222.9	75539	46239.1	47929.8	84942.4	67081.4	77053.2	60689.8	65030.9	73535.9	41910.1		80006.7	79252.8	57613.9	61171.5	66958.2	64174.2	48629.9	62650.4	60379.6	91817	48869	66492.7	54006.7	71706.5	47550.5	87024.3
Q4KMQ2								12783.1				12645.7			44879.2	13351.2	23222.1	22354.8					13266.8				7363.39	11347.2						11432	18795.6	16728.6		21524.7			11791.9						22478.6	21020.8
Q53GQ0								13040.4							37814.4	8597.51	24703.1	28555.7			13324.5		15019.4	18596.4	6598.98									7440.81	22003.5	40262.1	13182.8	14035.1				16186.7	19434.6	7561.24			21086.1	24490.4	10781.2
Q53H12																	40864.2														7476.75																	20141
Q562R1			20943.8			17651		107481	11403.6		100670	93065.1	45567.3	81043.3	64394.6	304133	156245		55382.8	39999	58413.5	51099.6	75088.8	33948.2	76699.5	34430	44490.5	48342.6	38031.8	57904.1	37896.4			58365.4	74217.9	159410	41967.1	37640.7	51690.9		197897	46268.5	52568.2	49890.6	232050	40027.5	58353	92412.4
Q5BKT4															11455.9		44992.8						10290.3						4412.92						37586.1	43372.4		11702.4					6610.99	32102.3			18669.7	17221.7
Q5JSH3											112993		34785.4	27889.9	14036.4		31014		15688.9	24853.6		30202.4	18736.5	17283		17171.6		19316.7	26550.6	16987.5	8835.41	10184		19881.7	31299.7	15471.6	31497.7		14637.2		15609.6		22699.1	14472.5	24654.8		11216.1	29624.5	28268.4
Q5SQ64					10828.5						21116.6	38530.2	9956.39	18444.6	67789.9	24838.2	26956.1	37143.8	32232.3	14754.4	34552.5	24720.2	22706.5	24920.1	15245.2	7187.17	10528.4	26232.6	17446.2	15428.8	26041.7	29561.2		20500.3	44077.5	57692.1	24976.3	19051.5	11804.6		17229.4	25811.3	14061	22587.3	23864.5		20958.1	35364.5	22263.8
Q5T5C0																																			18575.8	12382.5						10506.9						16325.6
Q5VY43				6227.82				11497.7			8141.41				12647.2		15998.2	13176.3	7647.11		12961.7	11358.9	14211.7	7277.51				3314.2			15691			14417.4	7932.16	4470.79	10035.6	18621											5897.25
Q5XPI4	202677	156578	101144	212484			221491					161841	27724.3		812871	117532	16793.6		269732		263842	278378		142418	213671	340957	152623	68127.3			281758	155338	73574	41382.4		142243	196655	288189	312618	236311	249483	48258.2	237573	213470			231920		536338
Q684P5																													4137.11						10210.3	2684.31	1467.32												4366.58
Q6DD88											6198.91				20119.6		15591.2	17017.9					10183.8												10445.3	27021.9	5893.58					14216.9					14606.1	12400.4
Q6E0U4							13135.5					45428.3						3926.8									5784.45
Q6EMK4	73691.7	75217.9	81337.6	42684.2	71026.9	103055	113628	82814.5	100348	103370	120087	59405.5	45169.8	76473.8	84885.2	54339.3	57018.8	124505	69223.3	91966.3	68945.9	151106	72257.8	98929.4	112614	50874.6	93117	87593.5	84589.7	102564	79521.7	96495.7	82482.2	113707	96599.9	105726	68187.4	83388.7	57029.1	94127.3	93002.6	63986.3	63591.8	101677	115545	71960.8	80528.1	47528.9	97458.2
Q6IAA8																	15250.5						9227.94												9323.14	16910.4
Q6IBS0			31277.4	5930.25				12725.1			18678.6	16139.7	20450.9	23790.2	25852.8	17029.7	13134.5	15865.4	19964.6	21060.8	23239.5	26591.3	35390.3	18698.3	10786.5	21295.3	14934.8	17497.4	47496.5	15708.6	13926.5	14725.9		19013.7	16430.5	18376.2	25329.7	30015	19228	16533.7	19271.9	24463.1	22202.9	17245.4	24610.1		21075.2	23211.6	20110.9
Q6PJW8					12847.8			5657.7			14887.9				13078.4	8659.11	27711.6	18077.3	17362.9	11283.7	5145.57	33092.3	22548.9	13056.6	6632.12			11101.2				23450.5		13789.1	54802.2	35904.2	15430.8	11647.4	6529.77				19853.5	11219.7				15839.8	9978.57
Q6Q788	14948.5	22425.8	23940.5		19602.6		32124.3																14131.1	24509.1	30878		31363		25207.6		13822.8		24974.7	24636.9	19299.1	30636.2			23482.3	50247.7	11231.1	15577.8					31615.6
Q6S8J3					10272.9								10152.8		30070.2	15447.8	10368.4	21826.4					16390.4	17820.6	19110.7	7341.66			35752.7			14359.8			29476.4	8855.23
Q6UWL2											16725.2				9306.53	7493.89				6091.45								4420.64							13387.4	16952.8	5093.83											8874.16	8560.36
Q6UX71	58556.2	49276.5		52241.3	73183.2	59541.6	85824.6	73862.4	57303.4	64925.6	68741.1	78794.2	59956.4	46493.7	74043.4	86401.6	38802.8	43619.3	37079.4	88309.9	32551.4	44213.5	75281.8	47015.3	54179.1	67544.4	60256.4	49751.5	55658.1	75309.9	48889.5	67872.8	67781.4	37595.7	40036.4	60135.6	62118.2	46077.3	32679.7	58663	34169.6	58676.2	60051.1	81874.8	34021.9	60678	34278	76647	80511
Q6UXB8	40080.9	47382.2	19997.7	41914	48380.4	38037.7	58740.8	80988.9	62694	30101.2	39738.5	81520.4	36293.3	67166.9	28600.5	42779.9	45964	65450.8	48286.4	45732.5	55843.2	55303.7	32877.9	47473.8	44888	74185.3	76682.2	35907.6	51649.1	86605.1	52793.6	93185	57751.9	63067.3	40763.5	45604.5	21130.2	32402.1	35719.3	61086.3	39812.2	57918	41169.5	83711.6	66127.4	50273.2	34910.5	32968.4	41985.9
Q6UY14	24657.5	24772.3	16458.1	14235.5	30676.1	37385	24440.4	29516.7	36548.3	25773.6	42035.6	18286	38881.9	23707.8	25481	10684	19985.8	25293.9	18546.9	33172.5	20568.5	21905	22891.2	29208.7	15177.1	29655.6	31970.9	23256.6	20147	24898.5	44634.1	26944	31405.8	29210.6	25683.8	23376.9	18982	25198.6	27772.9	47443.3	26767.9	22431.2	26941.8	22273.6	22011	23669.3	39549.1	14054.1	27284.6
Q6YHK3			13954.6	13375.1	15534.8	11515.5	13844.8	15457.7	22702.4	12827.3		10445.4		23404.8		10463.4	21250.8	23681.3	20343.6	47661.4	27628.2	23415.5	19119.2		21193.1		17835.3	15579.8	23638.9	29486.7		42623		16976.9	24140.6	15027.7	39961.1	17738.5	15057.7	32137.6	33826.4	28836.3	26547.8	20451.3	26460.3	32986.8		24969.6	34094.7
Q6ZNJ1																	9601.32
Q70J99			20796.5		18326.3			30650.1	26418.6		32007.6	18906.2	39271	25284.9	55422	27228.7	39268.8	25908.9	31408.2	31349.4	39882	39964.2	49230.1	46914	27238.4	19813.6	27310.1	37459	35049.4	26916.1	34044.2	33068.8		38304.8	53522.1	20664	38986.3	45323.4	25434.2	29392.4	41272.8	23554.5	57609.4	58895.8	61987.7	52105.5	43278.3	63412.4	43937.2
Q76LX8	30663	28974.5	19721.9	24141.5	43790.1	39492.6	26042	27910.4	27683.2	25673.9	27272.5	33178.4	26664.8	27680.4	20749	22270	25221.4	34307.9	24178.8	35990.7	38813.5	25512.9	22791.8	33768.9	31025	38212.7	39421.6	24178.4	37327.3	36397.6	49504.1	34179.2	23037.2	28864.7	27351	26423.5	22493.6	30307.4	23754.2	42975.9	30156.2	18959.5	22081.3	44565.6	18206.6	36539.8	32114.3	10420.9	33425.6
Q7KZF4								14283.8			13595.5	21152.2	16092.4	22090.9	9621.93	29528.2	16554.1	19653.7			15986.6		21582.6	30181.3	18001.6	4546.44	11209.1	15837.3	14441.3	11700.7	12701.7	15894.5		9860.38	20533.2	21683.8	16903.6	10023.4	26151.5	13119.2			8828.17	13772.3	29497.4		9077.46	14127.4	16160
Q7L576			9672.22			8000.33		9473.53			18641.8	30767.3	20356	21423.8	26729	24893.7	22019.9	23761.8	15288.8	14287.5	24746.5	18834	17529.3	12775.2	22624.1	15662.9	13448	17248.3	24090.9	16481.8	18029.6	17112.6		20620.1	25279.9	22811.6	25345.1	21870.9	24431.5	10461.2	23206.6	22106.7	21305.6	17841.8	18345.3		23070.6	21040.8	28737.7
Q7L591									5650.12			19110.3	23966.2	26127.2	16590.5	22188	19092.4	8060.48	19947.3	9048.33	9976.41		19718.1	12620.9		7948.92	7593.79		12473.5	13799.2					30815.4	19331					15960.6	20119	19626	45706.9	20749.5		9587.64
Q7L7X3															60616.4			10338.8	19284.8	81394.7		49208.6	69814.4			83317.9		20162.4					54154.1	36961.7		43258.7			16534.1				32082.2				26179.1
Q7L9L4;Q9H8S9																	16771.9		8494.88	15727.2	10141.9									12036.6	9367.36					6042.57	8564.79			9113.24		17468.2			19840.1		23020.5
Q7LDG7								40756.4			20585.7	10905.1	30459.1	37512.3	14601.5	16173.6	29949.3	22939.2		14835.8	12102.8	28778.4	25269.2	7129.25	7044.37	25150.5	12249.7	17132.2	21675.9	18354.9	13956.1	29381		20410.5	12819.6	24233	18932.4	20293.4					24805.2	14378	30593.8			30437.7	15148.2
Q7Z2W4																												3663.01							13849.1		3669.42
Q7Z434											9940.06			7075.36	35587.5	15227.6	26742.3	39463.2	26513	11919.2	26679.4	11398.7	23454.7	12877.5	9347.95			14576.6	8777.15	6661.2				13672.6	38241.2	20997.1	20158.7	16648.1	6471.41			13951.3	13386.4	14581.5	8025.83		11123.3	20515.3	32099.7
Q7Z7M0		15583.6		5794.63				10406			16973.3						9765	17362.9						13138.5			15726.8		15826.4	15741.3	14015	28967.3	23703.7						19560.5		12874.9	12727		8359.34					16282.5
Q86TH1		11535		4599.36	16011.9	56819.5		15758.9		38012.9			36332.8	19573.2	24889.1		7968.79	23748.1		36483.7	23602.3	36874.8	25452.1	9017.72	23571.8	20771.5	16384.6	12234.3	7649.53	8685.15		8003.32	12339.3			14040.5	34099.2	9664.26			9903.38	7634.95			20416.9			6473.56	23373.3
Q86TP1								7086.54								2746.97		9883.05		17941	15922.6		12492.6						7553.43	8388.34					8090.69	9647.34		3132.26		9834.02					9313.63			6627.79	32310.5
Q86U17	23801.2	52736.7	32363.1	44403.9	52380.2	26586.4	39071.5	24370.6	22800.2	29918.6	23390	42688.3	26387.7	37705.3	38002.4	46661.7	31006	23643.2	69455.7	31252.8	12704.1	32773.1	32157.9	32476.5	29818.2	27536.3	37304.4	31615.2	55672.9	20613.9	36006.7	49742	25140.4	26602.8	34155.6	55496.1		29477.9	37673.8	56338.4	53092.4	50575.2	45041.2	41014.3	71850.3	52006.6	48891.9	29273.3	33690.8
Q86UD1	36603.6	48555.3		25832.3	35204.7	38340.7	31063.7	27799.3	30403.6	24470.3	18069.5	25752.3	38794.4	26268.9	23844	25217.2	43474.5	35845.1	55158.5		41356.6	41355.8	40656.7	48094.7	35009.4	41298.4	44033.5	42545.7	31575	48366.4	39064.7	29971.5	36138.1	41393.5	26514.7	22451.1	21280.8	26581.6	38534.7	50952.8	42540.6	48387.8	30863.4	53625.9	33058.9	35781.4	60108		34775.1
Q86UE4													6201.37		9361.63	2643.5	11295.1	11181.6			11129.7		3934.69					5682.6							15040.1	15136.3		5988.96				10783.8						8071.38
Q86UX7	29284		172193	110606	250911	124159	159878	386203	197633	92133.9	554162	439150	593534	619677	576113	616797	583351	501947	453349	635181	612923	500166	699370	561001	601270	552322	536516	559875	774443	582217	549912	476386		682114	687188	570669	591679	540604	514759	310439	581853	482597	689050	599869	577109	405050	460870	674058	713144
Q86VB7	44517	97688.8	51333.9	40039.4	76132.9	65061.7	95777.2	43865.9	82001.4	48223.7	53016.6	53297.5	28790.3	55161.6	81057	48717.4	39921.4	62977.6	54395.3	57097.4	58785.8	78769.8	55548.1	62088.8	58517.8	104091	63095.1	85718.9	62487.3	98252.8	60774	29107.4	50947.1	52293.6	96316.5	38561.5	50775	65182.7	69337.3	51431.4	77903.2	79476.6	70163.3	57096.3	66279.1	82531.5	81294.7	43230	40936.9
Q86VP6											7428.41	14694.3			18310	22567.5	19531.6	13444.1		23985.5			19129.6	10134.6				22574.9	13988.7	12102.4		12368.1		10907.8	20689	15282.3	17605.3	11145.3	14008.9	12979.2	15372.9			16461				12363.7	18406.3
Q86WI1																							4784.6											8110.16
Q86YW5		72189	45880.3	23246.2	47686.9	28038.4	47055.6	54065.3	33572.4		87913.8	34551	79036.9	81267.6	509238	106525	335494	117554	98095.7	122450	155657	102162	242069	197924	40791.8	84688.3	71905.3	101208	80755	102886	64984.3	118987		138098	213616	171676	85586.9	95671.6	82554.4	46378.3	96813.2	183368	145305	126693	91329.7	27993.4	172165	221933	156305
Q86YZ3																																						20887.5
Q8IUI8					12696.9						106123		32988.8	35802	14474.5		28157.1	5263.17			38220.4		136989	31289.8	23217.8	15875.5			43688.2	71012.8				307533	26332.1	47480.7	12667.6	20048.1		41555.3	20187.3		28539.2	18930.7			20668.2	35368	21252.5
Q8IZ83						7493.26		16723.7			20299.7			8581.75	25304.3	32178.6	26701.9		9175.43			12876.5	16515.4	20061.2		17291.6	9236.61	27180.5	15546.8	13113.8		5302.42			14772.8	12245.7	25299.2		13685.4	21818.2	28850.5				14734.6	5749.08		15745.4	15764.8
Q8IZF2	43738.2	35465.2	30783.1		24467		13257		31910.1			45211.4	14308.3		21414.3		14174.1	20580.1	16626.4	37776.5	27969.9	33596.8		24412.7				39525.5	31382.7	17283.5	30735.1	34561.3	31458.7		15160.1	29638.6	41707.3	31363.3	31450.6	24328.5		28011.3					34476.8		21822
Q8N0U8															11821.3		7541.61	8713.54					6809.85												2384.81	9215.2												6492.41
Q8N392								12133.1			15468.8	18366.6	23429.9	21482.4	22812.3	31347.7	21529.1	16263.3	13862.4		26409.1		31407.3	14605.8		17467.5		21619	39029.2	38155.9	18204.5	13390.8		38919.7	22298.4	38936.2	22813.7		17006.8	27404.3		23709.5	36158.9		13048.8				30575.1
Q8N490									8595.91				20997.4				25253.4	13063.9		18681.7	4107.3							10870.6		9249.5	11294.7					49597.3													9962.47
Q8N5M9															11985.2																					9063.44
Q8N9U0																	18075.6						13239.6
Q8NBF2								3538.63							2259.54				6625.66										7437.29					8111.22	8118.42
Q8NBM8																12726.8	21965.2				16032				17489			17683.3			23386			18099.7	36881.1							30083.1		17359.4
Q8NBP7	37688.5	44980.3	49639.1	48394.6	42967.7	27289.1	41019.9	34615.4	48769.8	45625.6	34051.4	28875.8	42175.8	30390	39533	37138.5	25967.6	60428.4	51217.7	68462.5	42526.5	25472.2	48113.8	47945.8		31910.7	51222	26891.5	33592.8	40775.5	36652.6	51534.6	32440.9	23055.2	28621.7	50031	44025.6	29074.1	39475.8	57007.8	48981.4	40446	41185.5		55249.7	29864.2	34603	84439.9	46955.5
Q8NBS9			4865.95	5816.57					6379.77		9650.71	9798.09	14078.7							10541.9	5741.31							9105.07	11150.4			10842.2			17678.4	10922.7	9946.11											15379.1	15999.5
Q8NBX0									10532.1				17481.1	16925.2			16270.3							16015.8						9645.1				18543.5	43054	20556.5	14548.4	26017			14059.1			22664.8	8957.43
Q8NG06																																12203.7						15758.4									11172.5		9324.94
Q8NG11									5825.69							10933.1																						7611.13
Q8NI99					14670.3	9656.9	19570.9	24469.8	6210.22	15761.6	19445.7	17891.6	8562.58	8735.41	12889.4	16049	15538.6	14132.8	11126.9	13458	8155.81	6996.09	7392.11	9746.38		14942.6	5990.21	10334.4	8490.15	16083.9	15499.8	18206.4	5404.93	10994.2	6501.02	12588.7	14372.8	8506.03	15200.6	22882.5	12576.4	14651.2	15105.1	8427.28		30577.3	10061.8	11858.3
Q8TC12			11312.6		8337.75	6398.61		18887	4890.75		21338.3	17402	21832.9	14947.5	94184	24247.7	40900.8	31610.6	23300.6	26434.4	21170.3	18414.3	28208.3	15576.2	7139.06	17512	8565.61	14613.6	19107.6	12717.6	11622.9	14445.7		31953.5	32781.9	64462	13351.6	18135.1	13466		22037.3	37252.5	38449.6	15815.7	16204.4	14432.9	31224.7	49093.7	24692.1
Q8TCJ2													8617.32		23910.9		14906.8						8725.05												5714.79	21630.8						10745.4						10142.4
Q8TER0					6128.18			11165.8		8754.99		9578.74			9577.46			7190.76			8046.86		7984.81	9817.89						6739.56		15395.2			12210.5		5032.55	8437.66	3858.84		26070.4	13249.7				8363.58	11932
Q8TF42					7993.15			8329.38			16971.6	11730.2	7580.68	11753.3	19721.9	16416.7	12067.2	13853.4	5424.88		16656	15878.1	15068.3	14837.3	8819.78		6801.27		18745.1	11769.3		7363.36		12470.7	15643.6	11101.3	14619.4	8431.73	13090.6		12648	14043.1		10403.7	9960.31		9728.25	7109.02	11918.2
Q8WUM4												9627.26	13664.2	10413.6	13035.8	19814.4	11815.7	25628.7	12440.8			16664.9	18037.3		17388.9	8690.21	13502.9	14907.4	15068.4	11647.7				10476.9	14116.8	9464.52	15993.6	15392.7	10248.9		13337.3	13011.7	15114.6	15576.1	16135.7	6864.12	14398.5	13741.9	22049.5
Q8WWA0	19227			9597.42				29745.9	20730.1	31480	22248.9	36306.2		35651	9039.15	10415.3	11561.3	30115.3	18838.9	12698		10158.9	19006.6	18716.3	23181.8	12719	13330.1	14886.6	14847.5	19580	18110.4	26497.5		16682.4	19750.6	8620.06	19534.8	30588.5	11906.8	10979.7		19901.8	11626.8	20301.4	19636.7	25692.5	23631.7	10848.3	12743
Q8WWA1					8209.75						38155	39065.7	13704.7	24097.8	42940.6	42598.2	32468.9	31755.6		17594.8	17870.2	9753.54	32966.9	14084.1	14636.2			18578.3	16456.5	23948.8		2574.74		10513.5	67325.9	49474.2	14314.6	16591.4			16260.3	53333.4	27133.5	27872.9	50438.9		36640.8	44581.3	10390.1
Q8WWP7																	23224.8																														12447.9
Q8WWZ8	11228.2	14460.4	25578.4	12672	32704	21336.2	31241	18137.8	18470.6	19827.7	20593.3		15168.2	13398.6	7682.95	19579.5	22640.6	12448.8	25062.3	23954.8	20270.4	26467.3	15954.3	17603	24525.8	21276	15313.1	22857.2	12751.6	23000.3	19398.6	10873.2	11803.4	8934.15	16709.5	11538.4	15786.8		33574.3	23679.7	25546.4	19997.5		10360.7	19094.5	16876.7	17913.7	15592.6	17178
Q8WXE9															21490.2						11040.1		10884.8							10457.1														10122.1
Q8WXF7														5193.84	17618.1		16782.5	4217.13																	16038.5	4014.58
Q8WZ75							4836.33						11769.7							15292.1			8578.55						9069.89	10868.2	16187.3	14147.7				17181.9				17248		21139.2
Q92496	98079.8	62035.4	114349	98636.7	227320	192046	150145	98796	89309.5	74022.9	114137	38812.4	100904	263175	50471.2	59091	40343.7	132920	400701	65340.9	73768.6	60492	114419	81857.5	157942	65722.7	66502.9	45265.4	40655.5	95512.8	109558	51010.7	151334	221053	56395.5	42006.6	62685	105425	241879	101901	62449.3	50428	100885	105674	147575	25648.3	43119.7	30782.9	42914.2
Q92522															11425.8																				7228.24
Q92619											23789.2	21531	15309.4		23284.8	25384.7	12692.4	24999.7	10087.7	12801.9	22763.7		21379.7	6270.64	14775.4		18075.8	14858.1	21161.2						12025.5	15170.2	12977.5	17448.5	12308.6		18235.4	32612.5	22977.9		20039.9		9421.67	24582.9	25007.6
Q92686				17835.4	50130.6	67691.6		28713.4	68286.3		111646	17457	63929.3	84906.6	163141		65267.9			82948.3	76858.3	41748.1	110332	72981.4	72315.9			86503.1	230361	208736	15741.9	355110		90442.6	136009	72804.4	24787.2	202865	227278		46208	90901.7	166428	87238.5	63015.9		78502.2	27059
Q92820	75130.3	37738	51767.8	47908.7	63469.2	48628.2	76377.8	96309.3	83569.8	127144	46043.4	69175.2	68938.4	84144.3	84411.4	50292.3	74202.5	83427.8	48448.6	41366.9	74886.3	56213.5	66007.1	36118.1	99852.6	75304.9	53311.2	43906.3	37551.1	69913.1	34671.6	94951	57670	51621.8	63483.3	88580.8	61871	50064.6	70823.6	31507.2	35716.3	65572.1	88178.1	59332.8	87456.3	81467.2	53105.5	41554.3	67385.9
Q92859												10484.1				18024.2	11765.5		18184.3						6639.81					8168.85			6383.09	10440.1	11009.8		7418.76										8547.76		24801.5
Q92954	235065	344621	356100	340431	342019	498297	253187	303261	239308	220121	278857	250934	220670	172231	139827	126429	202466	155413	482707	204563	250123	204050	181032	234139	155161	244019	306762	241051	233647	223520	227412	256111	198143	141835	202712	157951	245682	125276	430550	189978	299894	211205	215213	278516	211680	268513	236638	288753	194852
Q93063																		10199.6												8345.08		10014.7			10321.5					11745.8
Q93084			38409.2	17636.1	49612	30062	22752.6	67202.8	21694.2		78260.1	54599.4	70602.4	76842.3	329744	79646.4	251856	215355	93302.3	99501	99981.3	78770.8	159426	103958	42435	41361.5	27826.3	73952.4	54994.1	52693.4	64603.3	64772.4		81976.1	221380	265085	81655.9	94528.4	44993	18367.2	85715.6	155647	130301	116198	59040.5	23999.5	127833	164586	88749.6
Q969M3												5714.42																							10925	18448.6
Q96AG4								20862.8			26253.4			16311.9	55860.5	13626.8	44821.5	31567.3	23026.4	19869.5	35734.5	11460.1	24399.9	19312.2						5394.25	28256			17316	51269.7	73336.7	11528.3	18034.8					19241.6	36635.2	24146.6		20925.4	33960.3
Q96AP7					10125.3						10078.6	7531.62	18119.9	11384.3	22705.3	14475.6	16616.2	14066.3	14314				15350.6	8385.48		8801.82		14343.8	10396.2	10478		12167.7		10306.4	11972.6	30122.2	6810.04	15493.7	8407.38		17676.3	15168.8	15885.7	17761.8	11030		19588.7	26506.8	6832.93
Q96C24								5769.21			10127.7	13903.6	10940.5	11822.1	30456.8	14967.7	49141	30199	15898.2		24450.6		21463.5		13331										22859.9	27835.9	11643.4	20163.8			20679.4	32037	11338.5	22655.6	14878.6			23220.2	14712
Q96CN7												6655.42					26977.7			7885.03	13774	15132.9	16353.5				17036.5	22517.9	16483.5							12202.7		15655.7	30485.5	12129.7	6152.41		21119.6
Q96DZ9				5689.67	18331.1	7633.51		32353.5	10503.4	5867.24	25560.3	21600.4	16278	16322.9	57855.7	36741.5	82005.8	83493.4	21845.2	26162.7	37421.2	43407.5	35972.7	31306.4	22094.4	13058.6	16150.5	43846.2	26531.6	16382.5	12313.7	27315.6		49221.4	40270.8	88941.7	13454.4	43950.8			30578.5	65272	36141	120739	36210.9	21508.3	75516.3	125250	38628.9
Q96FJ2												4594.19			10322.5						5634.42		8958	6619.59	10636.4										10600	7904.36		10141.8											4991.76
Q96G03											10052.7	13791.2	28237.7	12956.5	24718.8	31829	18359.9	6589.06		31015.6	9343.13		13552.9	22161.1	14961.2	19415.3	8913.31	18115.2	29253	23649.5	11766.2	19543.2		14587.3	11931.8	14637.7	17109.3	28980.8	10492.5	8847.09	14082	11607.4		12697.1	10317.2	11797.5	12805	20700.1	27148.9
Q96HC4					12048.3			18418.5	12215.1		28024.1	15789.3	16673.5	21569	27253	35337.9	25332.6	18399.4	12651.9	18424	22231	24229.1	18466.2	15694.4	17903.8	17164.8	14622.4	17393.7	24524.4	19347	17282.8	6702.5		23697.2	23059.4	19837	28026.1	18135.7	11306.6	8318.01	19703.4	10679.1	31702.3	13371.2	22703.8	10270.8	17266.3	23337.8	31083
Q96HD1																4204.7
Q96IU4													11665.8			9201.03		12606.5	8352.1	11672			8554.67			6593.37	15103.2	13498.4		12315.2				11141.9	15963.8		13721		7180.48	11665.2		3204.74
Q96IX5												4560.49			16318.4	7438.25			3710.68				18646.4					4576.71							5913.79	15590						10606.7		12187			19467.3	12686.2
Q96IY4	273191	359077	279960	352680	369490	369949	307287	320566	333102	261413	321505	301308	277196	231118	218713	270637	250408	246490	222889	297691	316333	211890	219292	217398	355890	250999	231495	405561	259354	350528	432978	248717	248995	266457	181797	276935	223074	208865	202873	304703	337130	252610	408085	291998	327921	315689	181135	304183	253531
Q96KN2	437353	632749	366564	395539	607445	526566	606207	316817	325901	341188	511201	398960	440928	171861	306041	108487	258406	381122	447415	384433	643786	360988	383789	976370	462354	588673	494525	538800	398312	491991	491784	402318	446404	222323	317256	81272.3	408194	398312	460533	443006	811030	556291	439293	633751	548117	508343	458105	257458	406954
Q96KP4			19252.4	12014.1				24829.8			29323.3		31557.2	31692.8	41142.1	61105	35222.5	23943.4	22719.9	26519	24680.6	38670.5	23965.2	44708.8	19872.1	35050.1	32561.7	52807.3	27253.4	30408.8	27614.2	43386		50380.8	37579.7	44210.6	32546.7	44482.4	11454.1		22035.9	65481.1	28012.5		20144.4			9777.66	34269.4
Q96NZ9	17227.7	14611.8	12459.9	12366.8	6590.41	38362.4	17809.8	19760.3	17294.1	18976.5	19200.7	24806.8	9446.24	8766.46	9202.83	25188.4	12952.7	19388.1	9854.64	19204.7	15416.6	12109.2	9720.41	20302.8	21698.1	11607.1	16110.5	11266.8	7970.72	13229.8	13055	20603.6	13361.2	9303.04	10290.4	14658.5	11567.8	16623.7	14380.9	12439.2	16608.8	12209.7	18391.5	12885.6	8108.9	5564.94	11206.1	25790
Q96PD5	2198350	2757270	1727950	2120800	2971560	2305430	2103660	2692200	2575590	1955620	2716730	2727880	2426510	2363260	2463050	2589290	2470160	2286290	2444530	3038080	2939050	2245400	2190390	3312020	2901190	2746620	2645860	2037740	2366110	2903180	3252330	2763880	2728890	2497550	3071990	2842930	2256470	2862240	2649780	2777690	2602710	2415810	2175380	2772170	2212060	3380720	2474670	1897190	2460030
Q96QK1															4068.79																				3083.8
Q96RL7															9926.27		15130.6						5848.5							4627.27					9236.74
Q96S96			10822.9	31281		20033.6	16784.5	20192.8	15545.5	29252.4	11936.5		26831.8		35442	20054.1		23269.9		25054.6	19742.5	20654.1	34437.1	19951.5	36050.7		20512.3		14292.3	21020.9	28097.8	29394	25031.2		31680	26336	28896.8		6866.33	41262.8	21347.8	21999.9	19379.5	33403.6	25112.3				27456.8
Q99426			4646.3								14789.4	7106.17	7710.79	7925.4		16888.9	7657.6	15672.7			9920.64	4570.26	15197.8	10828.7		14348.4	5223.44	12443.5	20071.8	13903.5		11156.6		9300.06	16549.4		5118.82	8455.79		6988.24	16028.4	8991.86	19441.8	12405.1	11229.9			6972.18	15249.7
Q99439			17147.8	23305.1	28169.1	13991.7	16246.7	32080.7	18009.3	22546.9	44024.3	54539.1	85918.3	61996	58083.3	55448.8	70641.8	43298.4	62145.9	72604.2	81764.3	107893	100746	69091.2	55184.8	61399.3	43033.5	64149.1	93866.9	46974.4	52741.4	70541		76504.8	44989.6	67577	77115.3	89400.5	43709.9	34354	61246.3	52886.5	101759	57949.1	77031.9	49256.3	46814.2	84031.8	71039.8
Q99497			37846.8	20116.5	45066	31977		60623.6	31588.4	9043.72	97053.9	61517.9	130666	87870	101062	101515	108420	110355	97913.5	82183.8	91395.6	128054	104634	77271.1	132297	83221.5	129420	82670.1	151502	72497.6	74256.4	100195		132259	146053	84595.9	62744	153954	84952.6	126225	48757.7	98891.2	80602.9	80905.7	78833.6	94282.6	101778	98809	93338.7
Q99685			13489.6		18654.9				10362.4	10951.8	35483.3	39126.5	34216.1	36279.7	55019.5	68466.9	52176.5	36887.8	32798.7	33860.5	25543.5	20335.9	51989.7	32082.3	49076.4	46005.1	40465	32506.1	78636.4	33944.8	31053.3	34976.7		45414.1	56229.2	63906.5	58334.1	35620.9	47526.4	24108.7	20624	21556	34572.3	38941.3	51432.4	15927.7	38228	29283.5	54999.3
Q99714															16477.8			10546.3																	10244.3	11845.7						12224						17477.6
Q99733													9048.46																7420.09								10172.3			8071.49
Q99747															8203.45						5972.92							6628.36				6279.84			4574.52													15131.8
Q99784	36927.9	61335.4	46200.6	48279.6	99127.6	100294	124059	49721.7	134194	79902.5	76089.2	104592	31344.5	56535	44784.6	71863.8	78016.2	71053	149710	104898	110256	38473.7	63841.9	74248.2	95584.3	45453.4	46898.5		51632.8	83484.7	125684	71758.8	73857	66105.9		84366.4	69674.5	77731.3	87872.6	72208.5	86103.6	46849.6	32741	93168.7			72588		75078.2
Q99798	9145.92				7428.18	4530.3		10338.3			7284.41		9748.8	14382.3	19277.7	16361.2	22817	22237.6			13898.1		23297.9	19252.5		8129.2		14521.4	9847.07	5863.98		11345.8		4053.71	29071.6	30066.3	6136.91	11119.6				9309.69	16239.4	24314.2	13746.5		29869.3	23400.4	7372.92
Q99805															19593.8																				14566.2
Q99829															10804.2							7269.85	6439.09												4870.85			40405.3							30096.5		6925.5
Q99832	18830.2						17892.8	18775	15167.4		23968.2	44077.6	26185.4	31535.4	26157.4	20372.3	20545	34457.9	6612.14		29336.4	33523.9	33590.1	23248.8		5781.13		21680.6	18516	23107.6	15228.2	19481		36116.9	64133.9	49669.7	33846.2	21659.7			25628.1	11990.3	23031.2	28222.6	26510.1	15917.7	14724.3	21030.9	44587.7
Q99952											10498.3		15777.1		15774.6	13930.4		14417.6		16461.5	7752.08	22758	14142.6	16384.6				8769.03						3318.62	19472.6	13839.5	7692.47			13671.2	6613.75	13098.8		24732.2	10139				7847.8
Q99969	30300.4	42380.8	56665.6	39803.1	27132.1	56637.3	33323.2	42376.9	45143.8	38481.7	37160.6	47143.6	33941.5	26351.5	53235.3	32422.3	37337.5	52141.8	38300.7	53501.1	53311	48667.8	47095.5	34201.7	49892.3	41358.6	27841.2	34214	33611.3	38359.5	45784.6	50722.2	31354.6	45124.5	24836.1	36062	85786.9	24791.8	30320.8	62980.3	40793	45574.5	27626.7	40401.5	61594.7	31387.2	27797.4	19945.3	38545
Q9BQB6															14649.6		11854.7	5131.1																	15164.1	11728	5009.33										9381.53
Q9BQE3	50801.8		106350	59092	140754	79344.1	39235.4	276906	118208	48686.3	268028	216474	201153	291903	346763	454282	330665	274479	259204	200891	214496	253759	307504	360376	194014	144051	133608	338008	333458	183567	235507	193574		262587	349467	414307	283746	262053	159639	111698	291847	243072	245060	251235	251032	149003	309403	466839	310031
Q9BQE3;Q9NY65			21200.1	116702	54105.9	27117.6	14504.7	94399.2	9439.41	24958.7	111526	351868	60137.5	102484	117796	107782	59550.3	41474.4	594325		80370.2	576664	126995	115790	62808.9	202963	46780.6	51539.7	66914	42368.8	36748.8	394684		42644.2	110183	107944	80080.3	98616.4	91666.6		122224	94270.3		48109.4	95540.1	22998.5	48038.2	161653
Q9BR76								14976.7			33482.4		26192.3		18653.7	18420.2	12323.6	37411.2	32425.5		27174.1	28805.5	35442.3	17874.6				14586.8	40341	32199.6	24463.5	27323.2		20400	27094	32746.8	12571.9	9646.39	18377.5		42589.2	40195.2	29338.8	24758.2	17293.8		24144.4
Q9BS26					8447.13		5212.26	10824.9			31384.9		19451.9	8471.65	15270.8	10544.2	16341.2	11375.6			9297.52	23009.2	22843.6	29107.5	21045.8			15946.1	15887.8	16221.2		16388.9		9635.93	18460.3	22295.2	13206.2	7129.6	14655.4	3175.39	16194.2	24612.4	16632				17466.7	23723.7	14686.8
Q9BSJ8					13821.7			11952.7			15138.8	13972	14725.5	11224.9	41345.7	21698.5	41870.9	39236.8	18495.1	19267.4	16665.7	22725.3	27241.9	22131.2	9335.85		12522.9		13403	14494.3		12469.7		17324.1	35036.6	50158.9	13335	18662.9	6526.52		20224.6	36932	37310.5	31339.7	12078.2		29042.4	23018.1	14130.8
Q9BTV4															14303.4		14772.5	13208.7					6295.04												12313.6												22837.1
Q9BTY2																	11916.5	21549.6		43771.7							24657.8	47457.7											12305.9	30161					38284.6	53390.8			19431.1
Q9BUN1	66377.5	49389.3	25281.6	29440.8	25231.4	23624	56324.6	13261.1	39317.2	44429.6	46188.2	37613.2	45935.1	43026.8	45329.5	51925.1	27298.7	71296.5	86730.4	61668.2	30269.1	59763.3	56159.6	27776.7	40066.6	84518.3	33574.8	53962.3	74011.5	63178.2	83501.7	66116.5	16692.1	77946.1	26578.7	29785.8	9461.77	41579.1	45543.3	24712	31739.6	72874.4	25140.4	48706.8	32157.3	63178.3	35949.9	37169.7	97198.8
Q9BV40															10051.6		17834.8	10408.4			7511.33	13969.9	15795.2												23434.1	14728.5	17943.6				6401.28	16940.5						11933.3
Q9BVC6					6732.12			6066.23	3552.91		13246.8	8840.03			80593.8	10477.9	58291.3	39037.2	15620.5		20672.6		41917.6	17149.4	6092.71			21421.2		9580.29	4397.68	10469.5		17138.5	47132.7	53093.7	9654.52	10511.6			5360.13	29503.3	28865.2	37049.6			48072	87137.6	23168.5
Q9BWP8	81213.8	36116.1	47587.3	67161.5	103746	49956.5	62524.8	111126	59818.9	44650.4	93512.1	79036.8	49589.5	72743.1	56322.7	66878.6	72983.3	75372.9	51597.9	83160	50270.9	86535.6	44138.1	122579	54912.9	169022	59900.2	45981	73786.1	50948.7	71462.5	49296.9	33070.5	71007	35581.9	39616	56200.3	54883.3	47128.6	71030	57055.9	68652.3	45770.9	61464.1	65996.3	43348.6	80053	57760.1	74577.8
Q9BX10																																34794.9		27404.3	23490							21978.6
Q9BX67											23933.7				32383.5	13524.8	51956.9	46946.5	10013.6	22639.5	17283.2		23880.6	23572.4				19212.1							30548.3	31430.8	15191.6					48088.8	25387.5					17228.5	16830.7
Q9BXJ4													17433.9		8661.6				16887.2
Q9BXR6	88158.1	86919.6	56201.6	119372	80820.1	149191	102626	115396	103720	124456	68317.1	63126.5	84294	76652.8	97712.3	49297.8	79833	142124	96881.5	70023.1	66744.2	79379.8	91357.8	67856.8	95760.2	54843.1	80977.6	71654.5	78895.1	81091.9	88408	87562.1	57133.3	58594.6	77041.9	73972	60816	115289	89370.6	81963.1	65791.8	62814.2	72935.4	71680.9	71832.5	84717.3	69384.1	38869.8	69388.7
Q9BY67	15071.1	7298.25		5063.03	7039.65	5430.13		17950.3			12662.8	14510.5	6338.37		12991.9	6418.58		9717.56			10084.3	15109.1	7872.07		10159.2	13207.1	7896.38	9559.05		23224.1	8204.54	10122.9	5814.15	6962.87	15604.3	4827.64	13058.9	15418.6	7791.71			10253.3						11375.2
Q9GZZ9								61437.4					6379.15									121454	12858.2		31644.6	210102			8462.61	30770.3			11219.3									198035	10694.4		45821.5	290539
Q9H0U3																		22463					18925.2							19740.5					42271.3	15865.2						27336.2
Q9H0U4								5563.79			16580.3	21260.2	10296.3	10629.9	36855.7	14629.3	25324.4	26665.7	12144.4	6060	9935.97	17458.7	14097.2	13866.6	9046.36		3430.27	5957.91	17791.5	16052.3				7399.38	23110.2	31109.4	25104.9	8478.03			11988.3	11551.3	15994.8	11404.9	15397.2		13358.1	31508.4	20800.3
Q9H223																																			8992.29														12008.6
Q9H223;Q9H4M9;Q9NZN3			2803.53									3194.8	7412.46	45432.2							13931.5		11732.3	6248.29		7622.73	20944.9										9766.65				3544.87	21603.1	24573.9	35848	16502.2		10480.8	13869.2	2967.29
Q9H223;Q9NZN3			12656.8						9955.87		28723	22458	14641.7	35124.7	13986.1	26476.2	40933.5	20945.7	48995.7	8674.94	40596.2	31848	5467.22	33808.5	8490.41	23000.6	12592.7	21235.9	45384.8	27190.7	8417.07	15853.4		46285.8	16226.3	61106.4		16464.7	30403.8			36432.4	15453.8	69164.8	47284.8	16236.6	17926.6		29776.7
Q9H299		25476.7	113828	109024	303631	112720	99870.5	739714	83070	76070.4	250114	348402	266240	305008	800544	359153	561764	320056	298467	658548	146692	233779	672073	521839	291722	654580	300039	261637	324473	398409	388145	383621	22412.5	301958	581335	230931	472639	338333	288426	560288	169547	128857	450272	342614	429002	252809	293962	139512	424228
Q9H3N1								11461.3				14440.2	19255.9	9695.9	33675.4	12818.4	17248.9	10204.9	10887.7	15659.1	13144.3	13738.5	29144.5	20525				9763.29						9751.93	42763.2	66073	12513.1	13908.2			11157.9	20437.9		12906			19849.8	14790.8	40452.8
Q9H3U5					5084.16								10881.6		91874.1	10547.9	4639.69					14016.7	4599.05	12647.6										5535.52	74693.7		9057.09				4106.65	9283.39		24497	11716.8
Q9H4A9	18066.3			12154.6	4229.31			9513.56	21402.5			15457			9356.71		5452.35	14152				13555.4				7585.95				6610.06				14488.3	15321.6	11350.1	5893.63	13600.7	22992.2		20685.5	12005.3			11155.6				37444.3
Q9H4B7	50602.9	17252.1	216217	121635	397269	211748	142206	395330	191040	86963.6	699424	391595	460376	579283	762626	875239	581794	474183	552521	488491	588772	664216	826110	623228	464466	203805	387647	532585	651097	613661	470312	547435		595295	843583	611427	805683	583919	489295	188487	515368	472117	804173	609177	289511	184658	501628	1180090	931822
Q9H4G4	17274.5	11612		16086.5	17680.1	13057	15520		16730.7	14470.5	14463.6	17634.4	14514.1	23397.3	26274.5	14458.4	13203.5	17891.3	12392.4	12703.9	22274.8	14146.8	16836.8	20570.4	21721.4	24178.5	20519.9	13219.8	27519.7	12955.2	17888.5	17261.6	20237.8	17384.7	13937.2	20826	28732.9	11048.3	26104.5	12494.2	23031.9	27217.9	17495.5	25523.5	110823	42267.4	15911.6	15799.2	18069.9
Q9H4M9			24589.7		20265.6		11630	21642	15644.1		28488.6	25026.9	48282.9	33934.6	22849.4	37009.3	36583.3	21849	21261	34223.6	45771	33198.8	49796.5	43299.7	42918.9	18861.4	28002	30871.8	29206	16604.7	28771.2	29875.6		24917.8	25697.9	30675.7	32599.6	19117.6	25680	16651.9	28739.7	20922.3	39213.3	24771.2	43360	22671.5	42814.7	42730.5	32585
Q9H4M9;Q9NZN3			15851.1	11165	24571.1		7114.97	20981.2	12759.8		52108.9	59322.7	54709.8	59611.2	50130.9	64269.1	46046.2	45182.7	28072.8	81277.6	41114.2	38968.8	65247.2	47235.2	67240	47331.3	63223.5	43001.4	64075.3	26357.3	41231.6	49674		38365.5	51830.6	39775.8	60221.6	63621.4	42094.9	38348.1	53276.5	37842.3	58704.7	45993.1	43936.8	31211.4	29860.7	45493.1	32507
Q9H4X1									5276.61		3363.43					6569.75		119692	28364.5		53048.9				7303.62		13453.9		30607.1	3303.71		58451.1		10044.6	19206.9	6877.58								84403.8	63660.1	3622.87	50102.5		82456.4
Q9H7M9					17055									18521.1	20898						18624.4	39158.1	14453.1	24207.7				7450.77	20355.8					20623.3		44412.8	11509.6				3415.21	47369.7	37506.4	15268.8	11003.6		43488.1
Q9H853														65482.4							87864.2	74243.6	118904		60688.6		24332.5					51595.4		67425		226918	42714.6		67910.7		59290.5	54843.7	61519.5					87458.1
Q9H8H3															34143.4	8537.66	25143.9	12558.5	6763.59		9587.89		11556.9									8829.35			23654.8	18922.6	7355.82					13993.1					8009.42	10440
Q9H8L6	34098.1	41594.4	46412.7	27432.3	27263.5	40721.5	45643.3	36708.5	34394.2	56097.7	83557.6	39807.9	58266.9	38477	33682.5	86751.1	26104.1	33360.5	37192.8	49941.2	49657.2	33482.2	39974.2	61531.4	30927.6	50286.2	34299.7	26128.5	41114.4	42478.1	67064.5	38364	60048.6	32951.3	62482.5	52974.2	31690.3	64887.2	54393.5	52951.9	82286.9	74240.2	27937.5	64303.6	39294.2	49170.7	40419.3	31321	43354.7
Q9H939					18159.2							15927.2	46298.2	12661.6	31325.3	32932.4					22344.5	24629.1	40803.2	23383.9	29666.1					20046.6	16825.4				18900.3	22008.7	13367.2	24679.7	16300.2			45148.5	11217.5	26066.6	18178.3	28541		18123	34451.4
Q9HB71													11749.8				19952.6				12184.6															8625.33
Q9HBH0														8286.1	6545.52	7017.62	12377.3	5515.05	7349.62		6162.34	30710.9	8158.47					9872.01	16356.2	5543.08				14047.3	11088.9		8515.47	8733.72		5372.21		5789.6							7276.83
Q9HBI1	20249.7		67291.4	43036.4	76573.2	63387	41523.8	156962	69595.2	33250.9	171025	194388	135594	176292	145315	182705	184126	223581	130209	128360	183159	217609	250081	216826	189425	225743	169929	227401	218980	163724	134603	162716	4605.56	210218	213489	252252	276964	260458	168878	106011	135661	200502	209962	189483	245208	105688	209029	291753	215395
Q9HC38											12732.4		6195.16			30142.5		9443.51	10041.9						9880.67	13327.8			4200.67			16296		19791.5	10933.2		8373.52	11860.6	9464.24	23491.4							8460.4	7456.75	15611.9
Q9HCN6				25153.2	27341.4	15622.2		16936.7	26411.7		42629.5	69578.7	36658.7	35514.6	60292.5	80658.6	49083.4	61618.2	32945.8	50118.6	48267.3	78740.6	61851.2	34532.5	41241.3	28972.6	63118.1	21092	39813	36921.5	31003.1	32663.8		43970	75428.9	70737.6	46216.6	52464.2	24367	36642.9	24593.5	49528.6	43474.3	44225.5	34833.7	59370	45466.1	27069.4	60608
Q9HDC9	93814.1	118598	51762.5	110718	98192.2	109239	65610.5	62236.6	83536.8	66783.5	95325.6	92198.2	102170	71119.1	97066.7	99205.5	98584.1	80855.7	105004	129857	82647.6	102764	87756.8	76308.9	174698	68873.7	118335	76198.3	13282.7	77021.4	132247	104015	83175.9	123709	94437.7	116879	91430.1	75797.9	119785	99976.8	84891.6	148942	82003.5	90429.6	129584	78023.3	124885	63474.6
Q9NP72												8334.62					27820.3		9919.25			6396.11		9112.85					19407.3					9717.21		20559.4											9408.16	15015.8
Q9NPH3	79647.5	40934.2	58086.3	85713.5	81355	52577.4	51040.9	101581	84103.2	104794	64969.2	97890.8	44096.5	88569	65814.9	45414.9	88591	49213.6	39746.6	85854.9	63028.2	99161.2	73686.6	61928.9	111042	92853.9	94525.4	65646	67613.9	88586.3	75180.6	140571	42295.5	77906.9	57657.1	70421.2	58233.6	43751.5	79920.4	72746.8	51676.9	63706.7	72546.7	81682.9	66611.8	119564	96864.2	61719.4	39811.6
Q9NPR2	16607.5	53137.2	31391	34498.6	26106.2	72040.9	25042.4	42274.4	32391.3	59155.5	46272.1	41124.9	41052.1	40957.2	20109.3	31570.3	37732.9	43515.9	32673.8	47400.2	29847.1	53486.1	17988	43071.9	29608.6	43013.5	46640.8	37131.1		36392.7	43331.9	21828	21018.5	57704.4	64748.9	34647.5	31419.9	49518.3	39153.9	31485.2	33001.3	60668.4	50446.2	50968.6	40375.3	43236.7	33096.2		25604.3
Q9NPY3	14113.6									12415.8	8701.99				10582.6		9101.33										13628.4		7404.18	13084.9				13176.2	10180.8	11077.6
Q9NQ75												3191.59		13242.6	9750.27		6557.48	12676.9	14917.8				15254.1						8195.52	8379.4					33962.9	19986					14698.3	15876.3	17288.9	13058.1	14015.4	10153	9941.65	16540.2
Q9NQ79	74339	88699.4	65361	53179.2	131049	75901.3	86086.3	119385	67162	52822.1	100198	89202	82475	91796.1	97635	79572	69512.8	64447.3	97498.7	84366.4	82637.7	125385	54151.1	91172.6	102313	95504.1	137359	135897	140302	63269.4	112587	60798.7	93676.3	126973	98346.2	59512.8	101109	140610	75379.4	79383.1	70055.4	100605	70903.7	107462	96852.1	75009.4	122675	70745.7	117660
Q9NQC3			12614.6					65190.1			78659.5	49791.7	62421.8	41180.1	268090	47816.9	180501	166975	42981.6	51922	62456.9	28626.3	112557	215335	24416.9	27023.1	23154	25401.8	72761.4	32498.1		55019.5		62842.2	201633	207855	56451.5	63396.4	30690.1			191648	88919.8	107522	38593.5	39067.4	149526	148975	67384.5
Q9NR12				9662.21	47713.4			28162.9			64932.8	36485	49116.6	55069.6	47976.7	53850.9	60898.4	89013.2	41152	63388.6	14920.3		78267.1	41638.6	29842.7	33257.8	31883.6	59566.6	31497.8	30740.1		36330.1		76955.7	52925.8	36581.5	72957.8	44326	33220.4	30494.8	39537.1	28884.5	55083.5	47422.6	51682.8	27546.9	27038.7	79787.7	39267.4
Q9NR31			16263.7	7034.36	25121.6	14859		37382.2	20770.7		46910.1	51935.8	37538.4	48598.9	43529.1	68361.1	49971.4	26474.9	41436.5	34436.9	34820.1	32073.7	40874.2	44242.6	25131.5	33624.6	38241.7	44995.7	55978.4	59935.4	48175.5	37503.3		57578.2	50728.1	57704.2	43936	46802.7	28740.2	25896.9	31501.4	37304.6	43680.2	45918.7	46290.4	22149.4	44288.3	46421.7	49770.9
Q9NRC6	26812		8936.97	8068.92	17248.8	27455.5	11893.9	18139.6	12910.6	23279.5	32292.4		26117.1	1529.43	20808.9	20860.2		15590.3	21111.1	11181.7	5517.11	17203.1			6809.61	9167.86	3556.71	8295.66	12043.8	6110.02	10554.3	9183.71		8940.63		1131.5	4169.47	4652.24	2975.67			118848		50106.4		12030.8	7723.94	66977.9	6964.9
Q9NRW1			21117.9			13882.8		23600.6	15583.2		30292.7	33564.5	17638.9	30729	92555.8	16426.1	57552.8	68348.3	30512	17676.2	31991.8	16807.5	33686.7	38880.9	8933.39		6904.72				16418.9	20864.5		42980.7	45029.8	34616	20586.5	51225.7			6361.76	29412.3	21886.1	22843.9	8607.38		25481.8	35229.2	7753.15
Q9NTJ5			11727.4		31081.3	9434.39		26655.2	14705		27575.1	27134.2	24883.2	21227.4	132604	40426.8	78962	62030.7	34278.7	31548.6	30850.6	19977.6	40910.9	29270.8	12459.9	14383.9	15107.3	29043.2	14341.2	25375.3	22002.1	22131.7		26001.7	82164.2	71810.5	29469	36785.8	15067.9		29687.1	59631.1	49538.8	34912.4	33639.6	19637.6	52635.2	74937.9	28074.7
Q9NTK5											9285.95		18155.6			9867.45	25189.3				13406		19731.8				14075.4	21701.1							15474	13840.3	17879						12899.1						16714.1
Q9NTU7	33931.1				13834.3	21440.7	9428.52		16965.6	8746.66	16221	17281.4		18146.8	14388.3	11076.8	6685.11				19298.8		10091	13956	12170.2	24377.7	9951.38	16093.4		11006.5				12527.4	10497.8	14179.6	9893.51			15588		8474.02		13751
Q9NVA2								14675.4				8457.36		10363.4	8111.08	21592.2	12983.7		13497.4		14439.8	11752.5	20467.5	5392.77			13684.3	15708.3	11124.3	4608.67	6074.84	6566.88		24270.6	5213.08	33256.5	11331.2	7653.62	29266.3		4624.08	8937.64		6928.7				7908.17	27521.5
Q9NVJ2						15710.8		12142.6			25260.8	21440.9	17144.9	32908.4	42832.4	12771.2	40189.8	30529.9	6741.83				31336.4	19151.2	15906.2		14599.3	16069.9	40098.5		8300.37	19597.5		35369.1	20748.6	19635.7	26210		22285.1				62074.2	26777.4			32387.9	42846.8	23847.4
Q9NXH8												13442.2		13188.5	15347.7	18004.4	32647.5	14851.1			9641.98	9563.17	15623.2	6535.77							17521.7			16798.3	35059.6	29746.7	15135				15005.3	17511.8	14481.5	18933.9	16467.8		15014.6	18153.4	17847
Q9NY65			15648.3	20643.5	25748.6	15473.8	11721.6	30180.2	25611.5	20086.7	58919.9	39846.8	48833.9	53279.6	60606.1	58051.2	47407.3	51774.8	51075.9	42513	34080.3	45843.7	72222.6	42788.7	30673	16580.2	25503.2	58872.1	47390.3	47298.6	40971.7	45914.5		45933	56137.2	64908.4	60451.9	62154.1	39434.9	20211.7	45655.4	45471.5	61973.8	54820.8	52795.2	20348.5	39172.5	86703.9	51868.7
Q9NY97				5371.54							9263.5					13831.3		6792.87			5403.19						7713.15						6361.26		7801.43	4140.99
Q9NYL9			18718.2						12524.4		35029.1	16697.3	27478.1	27304.9	15697.7	38964.1	18709.8	7414.98	6092.92	26940.5	44684.7	35221.6	53069.1	20845.5			16871.6	33036.8	27608.3	22502	35412.6	22527.7		15990.4	13614.3	14808.5	28639.5	19709.2			34501.5	13722.1	20418.6		15507			35611.4	15692.1
Q9NYU2											11574.4	12854.7	14248.8	13161.6	24897.5	21606.3	45446.6	17402.2	20054.2		12694.8	17363.2	10563.4	12625.7	7745.38			73720.2							25323.6	26198.2	13155.6		14969.1			31031.5							17940.6
Q9NZ08			15128.4		15226.5	22749.9	16879.7	19466.8			33866.7		15319.2	18560.6	43570	34045.8	40108	36400.4	26443.8	14048.7	33536.5	17628.7	26091.7	21203.6	27225		21322.9	21643.3			31512.5			30060	49671.2	29461.7	32742.9	20404.5	32480.5	10023.7	33030.9	15896.5	20921.6	17374.4	11670.8		35025.3	15905.8	32885.5
Q9NZN3			7298.38	3283.19	19963.3	10429.6		26327.4	5702.81	2729.06	21369.3	30569.2	28281.4	28574.5	39693.6	28679.5	40183.7	16501.2	22770.8	42575.4	16600.6	19884.7	39321.5	41986.9	20064.5	34795.6	26000.7	23297.8	46555.3	29124.6	23465.5	41335.1		21165.1	29916.5	29267.5	28554.3	31841.2	33084.9	21850.7	34275.5	27367.8	25689.5	56639.3	35685.8	22145.6	27037.5	35953.7	18676.6
Q9NZP8	335041	288041	177013	312520	277847	297789	366013	291600	262000	201791	333166	217250	184950	170500	193256	214107	234743	259268	283044	311112	277151	250554	218999	351484	263520	439640	206327	117763	281733	313525	309277	268531	249980	346876	225922	144760	151077	348732	285743	303236	300696	224363	286471	195972	235757	264012	199976	141692	220677
Q9P0J0																		13835.2																		11302.8	8285.2	3209.57									11817.7
Q9P0L0									12757		18130.1	8448.31	11619.5	33236.1	42934.6	16375.9	46049.7	21755.1	15994.9	8097.21	16719.5	20440.4	13495.2	22351.2	13977.8	20054.5		14855.1			17330.4	32141.6		25516.1	21995.6	42592.9	21243.3	44074.5	13517.9		20646.5				23821.7		23544.8	17648.1	15419.1
Q9P126											18257.1				41620.5	11022.5	35906.1	18947.4		14348.1	40269.6	30705.1	19798.1		9238.68			15805.7	24617.5	18659.8				31354.9	30196.8	25695		21350.5			7696.98		20049.4	11770				16104.5	28668.5
Q9P1F3			8840.88		19667		6401.13	25839.3	9979.76		17983.2	19305.8	13142	8402.97	78174.5	15147.5	65606.7	53202.8	29301.3	13220.8	39982.6	12437.7	75396.5		31241	47918.1	10745.1	16991.9	84143.6		76431.7	51803.6		3223.83	26400.4	4486.14	27372.8	27672	26326.2	20976		14271.5		18813.9	32402.4	45272			14390.9
Q9UBG0		23079.8	8021.94				10697	26385.2			14121.7				8726.52								3952.65				8638.4			12961.2		8525.17				19435.4		7509.37	13403.5					17175.9					2516.26
Q9UBQ7													9632.75	10827	8001.07		10593.9	9770.48								8344.02			17418.1		14304					11648.4			8378.44				17029				5898.17	23236.3	10032.5
Q9UBW5			30217.6	40433.6	59876.4	50450.3	45612.7	83297.2	36942.1		89631.7	46678.4	89816.1	122338	106731	122132	94190.2	106217	83106.9	126154	144973	95239.4	331805	101402	135628	99448.1	78482.7	100971	101453	130070	101533	50555.4		132186	175557	115290	143627	109904	95577.4	68112.8	143212	94707	163232	110719	123892	86145.7	99407.4	109777	141038
Q9UBX5	23437.6	8762.3		37521.4	30303	19364.1	30250.2	27156.2	21674.5	27874.9		32733.1	29804.2	29995.5	21735.3	21794.9		12923.4	19507	27466.3	30536.9	30152.7		16415.9	42146.6	33451.1	23254.9	17874.6	27113.5	32823.3	31273.9	35754.9				24810.8	20059.8	21473.9		34589.9	27094.3	13895.5	29297.6	23904.5	34578.1				33590.1
Q9UDY2							18817.1	12625.9			34597.5	14879.8	17130	22912.4	14541.3	12202.6	20669.2	16287.9	13462.2		10497.9	47018.5	30097	27182.6	9144.76			13731.6	22732.4	9044.96		18498.7		25062	18213.1	9676.92		27866.7	18656.3		14380.9		28756.4				20143.9	20154.8	25638.7
Q9UEW3		43157.3		56814.1	29004.6	40451.2				37196.1		33612.1		30622.7	8330.15	18654.8		88124.1	31188.1		77012.3	27593.8	9540.19		17587.5		23817.8				11544.2	11974.9		19976.5	33746.9	22061				23811.4		12190.9		14733		42911.4	14141.5		30063
Q9UGM5	334438	546390	466636	453636	461766	404261	505160	418812	529913	369419	367630	495434	491099	455847	344457	286292	448218	567171	529292	368639	578570	502351	402604	596958	505245	498840	352080	593086	460204	622506	424465	548081	389848	441764	347741	396301	360855	531462	605285	509942	653583	467137	313801	528228	455029	424351	273541	366493	489993
Q9UHG3	175086	154054	127426	101863	182649	126948	174013	186619	148676	112002	288558	208396	187530	127687	120870	179381	154059	158651	174094	181673	137385	121976	116506	183032	185874	203430	208919	181825	134320	181925	225544	283394	133518	154720	126149	186037	149863	174790	160735	172705	224004	133731	127690	180030	135792	178818	163110	158134	150428
Q9UHQ9															23130		7501.53	14316.6																	7370.76												9486.2	23829.7
Q9UIB8								17274.4			14280				21162.3	10040.8	19876.1	33036.6	10596.1	7997.58	11410.8	13969.3	15163.3	10103.8						5914.67				13559.4	19127.2	18849	9954.48	15511			13928.8	26914.9	22418.1	12357.9			24588.4	15805.2	20640
Q9UJC5			17343.6	11468.6	32656.9			27842.7	14471.6		35733.4	38374.1	43706.6	22424.6	36720.2	40181.7	34065.3		18614.3	22233.2	16107.4	34335.5	29349.4	26995.8	91183.4	21960.4	33888.9	31703.9	25411.1	37940.5	15638	22447.7		41043.3	36868.6	9142.03	43204	25045.9	22115.2	28366.9	13145.5		16079.1	35244.7	20899.5	26165.6	9633.74	51168.9	40103.4
Q9UJJ9														80256.3		39663.6																	18909.7
Q9UJU6			22449.2	9117.74	26324.9	10416.8	12239.6	45440.9	25631		35206.5	42597.3	54469.9	46112.2	56460.6	50681.3	39889.1	45562.3	50050.8	32359.3	58913	56788.4	83405.9	58030.6	42125.8	27842.1	18479.6	57312.3	85962.8	53138.5	38212.8	38552.6		63417.2	46684.3	47752.2	41288.2	33058.6	40282.4	24099.9	29622.1	53554.1	61821.8	50691.8	44039.4	35697.2	27557.8	58457.9	62106
Q9UK55	200976	254161	201418	185874	232901	210819	220037	239857	295388	275018	241972	190557	144007	183133	150615	198800	314834	260647	387044	284296	214152	181020	213425	168324	319450	182319	197051	231777	185635	272540	240006	257085	264256	201497	188396	157653	202193	161367	373394	200845	303754	166609	267105	190089	202424	280006	221803	201672	231684
Q9UL25								14086.9			12351.3	10739.7	13221.1	10738.4	46175.7	16428.7	29349.8	22296.6	15529.8		16788		15518.3	15271.8	7928.17	6343.57	7350.67	11693	22251.7		15798.9	23554.5		8004.07	31444.9	21493.8	18314.9	17095.2	10095		7863.41	12606.2	15095.8	20382.6			15356.6	33334.6	16349.7
Q9UL46					9374.69						13032.1	3860.17	9045.4	12521.5	15152.3	11980.7	9001.47	7963.63			14517.9		14727.8		7666.93			10227.6				10287.3		13873.6	16261.8				14304.6		6117.64		6517.16		6820.31		12069.1	13721.4	14583.6
Q9ULI3				7618.6	17008.4	15476.3	13847.9	47281	15903.4				19862.7	18505.8	17770		16235.4		10399.9		42686.6			11152.3	9763.13	10879.3		21872.7	19175.1	10846.3	8559.46			10822.3	7045.94	20559.6		9229.12	11056.9	8074.01	14210.2	6169.34			10992.1	6517.83	6274.22	4675.66	11156.7
Q9ULV4			41816.5	39988.8	56888.3	30259.8	35245.2	63332.4	47000.6	16769.8	75759.1	65081.9	127668	145304	136511	123505	76818.7	74396.6	96798.7	58070.6	76068.3	81159.4	171375	106196	36274.9	86562.5	81871	89558.9	87135.8	94773.3	84751	68435.7		119673	91508.7	106063	82507.5	107726	68503.7	42038.3	81052	105187	166828	84442.3	87290.5	44394	78169.5	128323	114326
Q9UM47		5545.72			5378.77		6743.1	4337.89		8720.07		9912.57	9030.79	8675.46		4951.22			3585.45		4744.49	7766.24	4046.33				9785.13	5629.8	4667.19	4065.01	6414.3	9671.15	7489.06	5136.85								7316.83
Q9UNF0														15912.6	7978.07	12491.5	11458.9				9096.98			9589.15	16351.3			13438.6	23706.3					11002.3	19963.4		10310.2					9336.54		25565.2			17528.9	23040.5	14242.9
Q9UNN8				9118.57						36404.3				40678.5		13313.3	26629	11537.3	14336			17449.1		23329.3			15248.8		23187.5	14808.3				38666.9		16634.6	22007.8	32120.5									37188.9
Q9UNW1	27850.9	29636.8	14932.3	14462.8	36731.2	36130.7	15218.8	23492.4	26704.4	34136.5	35960.4	25820.3	28394	34964.1	22504.4	30232.5	24226.4	27698.9	46756.7	19885.3	38881.7	35324.7	33261.2	25490.7	25107.4	23135.2	31256.4	24188.1	34731.5	22358.3	40559.3	35543.8	35255.4	19906.7	31015.9	20989.8	25500.2	31464.9	23298.5	36408.2		22964.1	24728.5	44746.5			30668.2		16306.1
Q9UQ80						14506.5	10309.4	23105.2			29453.6	35773.9	14421.1	15236.1	25406.1	14610.4	30723.2	15252.2	11856.6		36215.9	31602.2	26726.7	26804.6		11282.1	14135.2	11728.6	24851.1	34720.5		10963.8		28190.6	35102.1			18747.1	40886.4		27215.7	21949.5						9803.24	39136.1
Q9Y210															15277.2		12357.3						5212.23												9861.01	7900.12
Q9Y251		5004.92	10959.4		39284.8	18575.8		18842.9	8845.52	13765.8	32660.5	26451.1	48219.9	41896.6	29897	33842.3	46866.9	27748.5	30980.1	19383.7	11644.8	31610.1	25586.1	28148	33933.4	25364.4	14969.4	23887.7	47831.1	15629	14866.3	29431.4	7442.97	32136.3	27354.7	20205.8	33827.2	25787	44158.4	19060	38580.2	15991.5	38973.1	31229.1	45670.7	41166.5	47620.7	40566.6	49110.3
Q9Y277			34042.3		20655.5	16660.7	26622.8	57846.3					31566.1	69287.9	79102	27171.4	70330.4	89350.9	38396	71765.1	47558.6	56950.6	64324.3	38826.2		44332		58419.2		32298.4	38718.9			41786.7	93626.9	83983.3	46938.8	60348.1			43841.1	67525.2	25515.7		33856.1	34963.8	38271	87449.8	25132.7
Q9Y2Q0															6786.55
Q9Y2Q3											38236.4		16061.7		23722.8	11934.8	8441.79	24865.9	12382.3				6414.52											9822.04	14925.5	13727.4	7408.84						12332.4					16617.2	19217
Q9Y394													26945.9	12287.8	43255.6		41095.6					25185.5												15200.1	26746.3	36024.5						18964.6						29346.9
Q9Y3F4								14942							18090	12568.9								10427.8			15292.1		22855.9	6832.15				25516.5	12976.1	20204.3						15399.8
Q9Y3U8															22699.5																				19260.4
Q9Y490	111384	48021.3	479402	316824	671434	423775	372871	926673	551687	226067	1585800	1122020	1680890	1739150	1786000	1829090	1579510	1409670	1197280	1341420	1508560	1562270	2121210	1546830	1330190	1134310	1248700	1554990	2000050	1391580	1369080	1060850	24252.4	1869410	1755910	1695570	1752900	1821400	1283260	791205	1637920	1598350	2020350	1660260	1700560	978241	1431170	2108060	1796780
Q9Y4D1											10158.1				21660.3	7942.07																			7559.93			16769.9
Q9Y4E8														10290.6	2545.84	7223.24	5711.09						8372.88	11212.6				9240.25							11346.2
Q9Y4L1		19242.2	26986.8	15306.6	28209		35708.2	43381.8			36735.4	32938.2	30582.9	25531.2	43050.4	47713.6	36471.2	31210.7	42352.6		27017.8	23307.5	49010.4	34314	23302.9			37166.2	29860.6	26262.3	35803.4	36992.3		32381.6	35992.7	39899.1	34016.2	26618.9	26656.6	38188.6	34426.9		45465.6	27009	18994.5	31782.9	39222.6	21324.2	36895.6
Q9Y5C1	11308.1					29629.8			13069.1		10276		15773.5		18338.2		7393.56	9194.37	20820.6		7265.84	8382.26		8857.32		7223.66	37457			12080			13524.8		17234.2	11645.9	21596.5	14290.4		20153.9		10880.9		14051.2		18679.1
Q9Y5K6											5049.18				3183.46	9246.8	7539.68																	17516.4	18567.4		14850.4											7212.07
Q9Y5S2															3428.21		8284.63																			4972.3											9348.03	27712.5
Q9Y5Y7	103080	47094.2	50388.2	93027.7	121056	106734	71148.2	140717	64822.3	98491.3	76797.7	82232.3	40469.1	91335	43387.5	83422.2	112991	87414.3	105147	65299.9	165826	36913.3	90610.4	135702	72765.4	100241	104161	58853.6	49791.2	97781.3	83707.7	86018.8	43783.3	114838	57702.3	44460	43590.8	36945	104466	159756	32444.2	32878.5	71805	83221.7	67886.6	66403.5	75835.7	75950.6	88064.1
Q9Y613								18547.2	10820.4		20237.7	28775.3	19445	27934.7	36554.4	24295.2	30267.1	31035.5	23081.2	26557.1	36802.8	22333.5	36296	27201.4	18152.8	18775.2	16478.9	17005.8	21127.7	17209.7	21178.1	17164.4		32466.8	37894.7	47105.2	28158	24136	16065.3		26614.5	39014	38343.8	17547.7	31595.5	22424.5	32025.3	36923.6	21383.7
Q9Y624				40579.8	55308.6	20364.4	16737.4	67410.4	23772.7	22892.8	85781.5	90581.3	60866.3	57890.8	144367	89166.9	101080	167083	57104.1	29247.9	130124	58726	88151	50583.7	22972.8	52031.9	37023.9	84401.4	64600.1	57860.9	47622.4	54786.7		75472.9	179821	161136	50970.1	59271.8	39994.4	11960.6	54274.6	138645	132337	116581	93648	36344.1	96206.1	143377	71534.7
Q9Y646								7775.26			6823.94				6062.44		10648.8					12856.5					12797.9	12857.9		11448.2		10990.5			3184.1		6513.95			9262.23		11982		8587.16					9184.41
Q9Y678															9767.1	7149.91	10911.1	14817.4					4894.74			7550.31			7241.23							7272.94												10519.4	10213.7
Q9Y696				3951.4							12937.8		6995.72	13491.2	10024.3		9083.76					10850.8	15239.9			8475.16			12777.7			20781		10544.8				19013.1	16226.8	13061	24352.7	12921	12189.1				13416.5		14212.7
Q9Y6C2											25116.5		14380.3	25799.3	29405.5						24211.6	36354.3	24481.8	25748.8	11557.3			28062.5	25126.3	23844.3		46563.6		20283.4	26457.3	23762.7	20746.9	31148.6			27271.1						22995.2	104752	29363.5
Q9Y6E0								17875.1			24826.6		33764.3	30256.1	13899.1	21118.9	23134.7	17116.4			41611.7	22568.4	39993.8	15869.9	15931.5		21719.5	14778.3	38208.8	32676.7	13469.4			22356.9	11436.1	42326.4	19485.1	27288.5	22312.7		20463.5	14442.2	28441.7	18763.4	24168.4		17952.8	45307.8	16395.4
Q9Y6F6								10683.1					7543.5	14057.8	33829.2	14089.4	20926.1	25525.8	18871.1				15167.9	12809.9				9605.86				6783.62			36105.2	32999.6	8092.38		20600.8			14182.8	15528.1				23502.2	22945	12700.3
Q9Y6I9															11784.5
Q9Y6N5																	9367.11																		19622.3	6345					10282.9
Q9Y6R7	196431	141634	198173	121671	201128	270157	185896	159200	194687	312532	173193	182743	169197	182593	124647	150274	202000	295190	351652	358804	187349	161762	137951	261298	267045	276008	185045	299009	178670	245529	182415	197805	168922	192362	130154	171622	183047	321619	331866	358278	221400	210162	174576	217936	230025	272307	171256	195905	152355
Q9Y6Z7	100453	76572.4	57764.9	48963.6	122015	123246	103216	51058.5	110775	83455.4	92649.3	64394.4	97189.8	165204	123641	196501	146712	41568.3	66399.2	78864	67789.3	153045	66266.8	76914.2	71994.4	156272	86693.4	108814	86026.1	110768	118880	92081.7	82065.6	90415.6	54063.8	85381.9	95605.1	85622.2	90551.5	76006.3	42606.8	107131	69691.8	146530	83892.8	70330.1	112412	60231.1	94519.4
[truncated: 1 more columns]
